# Supplementary material for: Signatures of AAV-2 immunity are enriched in children with severe acute hepatitis of unknown etiology
Source: Sci Transl Med. Author manuscript; Available in PMC 2023 Sep 14. (PMC10501808; doi:10.1126/scitranslmed.adh9917)
Supplement: Table S3 [file NIHMS1929797-supplement-Table_S3.csv]

Data file S3. Peptide hits for cases of AHUE.
id	species	Case 1	Case 2	Case 3	Case 4	Case 5	Case 6	Case 7	Case 8	Case 9
1	Papiine alphaherpesvirus 2	0	0	0	0	0	0	0	0	0
2	Papiine alphaherpesvirus 2	0	0	0	0	0	0	0	0	0
3	Papiine alphaherpesvirus 2	0	0	0	0	0	0	0	0	0
4	Papiine alphaherpesvirus 2	0	0	0	0	0	0	0	0	0
5	Papiine alphaherpesvirus 2	1	0	0	0	0	0	0	0	1
6	Papiine alphaherpesvirus 2	0	0	0	0	0	0	0	0	0
7	Papiine alphaherpesvirus 2	0	0	0	0	0	0	0	0	0
8	Vaccinia virus	0	0	0	0	0	0	0	0	0
9	Vaccinia virus	0	0	0	0	0	0	0	0	0
10	Vaccinia virus	0	0	0	0	0	0	0	0	0
11	Vaccinia virus	0	0	0	0	0	0	0	0	1
12	Vaccinia virus	1	0	0	0	0	0	0	0	0
13	Vaccinia virus	0	0	1	0	0	0	0	0	0
14	Vaccinia virus	0	0	0	0	0	0	0	0	0
15	Vaccinia virus	0	0	0	0	0	0	0	0	0
16	Vaccinia virus	0	0	0	0	0	0	0	0	0
17	Vaccinia virus	0	0	0	0	0	0	0	0	0
18	Vaccinia virus	0	0	0	0	0	0	0	0	0
19	Vaccinia virus	0	0	0	0	0	0	0	0	0
20	Vaccinia virus	0	0	0	0	0	0	0	0	0
21	Vaccinia virus	0	0	0	0	0	0	0	0	0
22	Vaccinia virus	0	0	0	0	0	0	0	0	0
23	Vaccinia virus	0	0	0	0	0	0	0	0	0
24	Vaccinia virus	0	0	0	0	0	0	0	0	0
25	Vaccinia virus	0	1	0	0	0	0	0	0	0
26	Vaccinia virus	0	0	0	0	0	0	0	0	0
27	Vaccinia virus	0	0	0	0	0	0	0	0	0
28	Vaccinia virus	0	0	0	0	0	0	0	0	0
29	Vaccinia virus	0	0	0	0	0	0	0	0	0
30	Vaccinia virus	0	0	0	0	0	0	0	0	0
31	Vaccinia virus	0	0	0	0	0	0	0	0	0
32	Vaccinia virus	0	0	0	0	0	0	0	0	0
33	Vaccinia virus	0	0	0	0	0	0	0	0	0
34	Vaccinia virus	0	0	0	0	0	0	0	0	0
35	Vaccinia virus	0	0	0	0	0	0	0	0	0
36	Vaccinia virus	0	0	0	0	0	0	0	0	0
37	Vaccinia virus	0	0	0	0	0	0	0	0	0
38	Human betaherpesvirus 5	0	0	0	0	0	0	0	0	0
39	Human betaherpesvirus 5	0	0	0	0	0	0	0	0	0
40	Human betaherpesvirus 5	0	0	0	0	0	0	0	0	0
41	Human betaherpesvirus 5	0	0	0	0	0	0	0	0	0
42	Human betaherpesvirus 5	0	0	0	0	0	0	0	0	0
43	Human betaherpesvirus 5	0	0	0	0	0	0	0	0	0
44	Human betaherpesvirus 5	0	0	0	0	0	0	0	0	0
45	Human betaherpesvirus 5	0	0	0	0	0	0	0	0	0
46	Human betaherpesvirus 5	0	0	0	0	0	0	0	0	0
47	Human betaherpesvirus 5	0	0	0	0	0	0	0	0	0
48	Human betaherpesvirus 5	0	0	0	0	0	0	0	0	0
49	Human betaherpesvirus 5	0	0	0	0	0	0	0	0	0
50	Human betaherpesvirus 5	0	0	0	0	0	0	0	0	0
51	Human betaherpesvirus 5	0	0	0	0	0	0	0	0	0
52	Human betaherpesvirus 5	0	0	0	0	0	0	0	0	0
53	Human betaherpesvirus 5	0	0	0	0	0	0	0	0	0
54	Human betaherpesvirus 5	0	0	0	0	0	0	0	0	0
55	Hepatitis B virus	0	0	0	0	0	0	0	0	0
56	Hepatitis B virus	0	0	0	0	0	0	0	0	0
57	Hepatitis B virus	0	0	0	0	0	0	0	0	0
58	Influenza A virus	0	0	0	0	0	0	0	0	0
59	Influenza A virus	0	0	0	0	0	0	0	0	0
60	Influenza A virus	0	0	0	0	0	0	0	0	0
61	Enterovirus B	0	0	0	0	0	0	0	0	0
62	Enterovirus B	1	0	0	0	0	0	0	0	0
63	Enterovirus B	0	0	0	0	0	0	0	0	0
64	Enterovirus B	0	0	0	0	0	0	0	0	0
65	Enterovirus B	0	0	0	0	0	0	0	0	0
66	Enterovirus B	0	0	0	0	0	0	0	0	0
67	Hepatitis B virus	0	0	0	0	0	0	0	0	0
68	Hepatitis B virus	0	0	0	0	0	0	0	0	0
69	Hepatitis B virus	0	0	0	0	0	0	0	0	0
70	Hepatitis B virus	0	0	0	0	0	0	0	0	0
71	Hepatitis B virus	0	0	0	0	0	0	0	0	0
72	Hepatitis B virus	0	0	0	0	0	0	0	0	0
73	Hepatitis B virus	0	0	0	0	0	0	0	0	0
74	Hepatitis B virus	0	0	0	0	0	0	0	0	0
75	Hepatitis B virus	0	0	0	0	0	0	0	0	0
76	Hepatitis B virus	0	1	0	0	0	0	0	0	0
77	Hepatitis B virus	0	0	0	0	0	0	0	0	0
78	Hepatitis B virus	0	0	0	0	0	0	0	0	0
79	Hepatitis B virus	0	0	0	0	0	0	0	0	0
80	Hepatitis B virus	0	0	0	0	0	0	0	0	0
81	Hepatitis B virus	0	0	0	0	0	0	0	0	0
82	Hepatitis B virus	0	0	0	0	0	0	0	0	0
83	Hepatitis B virus	0	0	0	0	0	0	0	0	0
84	Hepatitis B virus	0	0	0	0	0	0	0	0	0
85	Hepatitis B virus	0	0	0	0	0	0	0	0	0
86	Hepatitis B virus	0	0	0	0	0	0	0	0	0
87	Hepatitis B virus	0	0	0	0	0	0	0	0	0
88	Hepatitis B virus	0	0	0	0	0	0	0	0	0
89	Hepatitis B virus	0	0	0	0	0	0	0	0	0
90	Human mastadenovirus D	0	0	0	0	0	0	0	0	0
91	Human mastadenovirus D	0	1	0	0	0	0	0	0	0
92	Human mastadenovirus D	0	0	0	0	0	0	0	0	0
93	Human mastadenovirus D	0	0	0	0	0	0	0	0	0
94	Enterovirus B	0	0	0	0	0	0	0	0	0
95	Enterovirus B	1	1	0	1	0	0	0	0	0
96	Enterovirus B	0	0	0	0	0	0	0	0	0
97	Enterovirus B	0	0	0	0	0	0	0	0	0
98	Enterovirus B	0	0	0	0	0	0	0	0	0
99	Human alphaherpesvirus 3	0	0	0	0	0	0	0	0	0
100	Human alphaherpesvirus 3	0	0	0	0	0	0	0	0	0
101	Primate erythroparvovirus 1	0	0	0	0	0	0	0	0	0
102	Primate erythroparvovirus 1	0	0	0	0	0	0	0	0	0
103	Primate erythroparvovirus 1	0	0	0	0	0	0	0	0	0
104	Primate erythroparvovirus 1	0	0	0	0	0	0	0	0	0
105	Primate erythroparvovirus 1	0	0	0	0	0	0	0	0	0
106	Primate erythroparvovirus 1	0	0	0	0	0	0	0	0	0
107	Primate erythroparvovirus 1	0	0	1	0	0	0	0	0	0
108	Hepatitis B virus	0	0	0	0	0	0	0	0	0
109	Hepatitis B virus	0	0	0	0	0	0	0	0	0
110	Hepatitis B virus	0	0	0	0	0	0	0	0	0
111	Hepatitis B virus	0	0	0	0	0	0	0	0	0
112	Hepatitis B virus	0	0	0	0	0	0	0	0	0
113	Hepatitis B virus	0	0	0	0	0	0	0	0	0
114	Hepatitis B virus	0	0	0	0	0	0	0	0	0
115	Hepatitis B virus	0	0	0	0	0	0	0	0	0
116	Primate erythroparvovirus 1	1	0	0	0	0	0	0	0	0
117	Primate erythroparvovirus 1	0	0	0	0	0	0	0	0	0
118	Primate erythroparvovirus 1	0	0	0	0	0	0	0	0	0
119	Primate erythroparvovirus 1	0	0	0	0	0	0	0	0	0
120	Primate erythroparvovirus 1	0	0	0	0	0	0	0	0	0
121	Hepatitis B virus	0	1	0	0	0	0	0	0	0
122	Hepatitis B virus	0	0	0	0	0	0	0	0	0
123	Hepatitis B virus	0	0	0	0	0	0	0	0	0
124	Hepatitis B virus	0	0	0	0	0	0	0	0	0
125	Hepatitis B virus	0	0	1	0	0	0	0	0	0
126	Hepatitis B virus	0	0	0	0	0	0	0	0	0
127	Hepatitis B virus	0	0	0	0	0	0	0	0	0
128	Hepatitis B virus	0	0	0	0	0	0	0	0	0
129	Hepatitis B virus	0	0	0	0	0	0	0	0	0
130	Hepatitis B virus	0	0	0	0	0	0	0	0	0
131	Hepatitis B virus	0	0	0	0	0	0	0	0	0
132	Hepatitis B virus	0	0	0	0	0	0	0	0	0
133	Orthohepevirus A	0	0	0	0	0	0	0	0	0
134	Orthohepevirus A	0	0	0	0	0	0	0	0	0
135	Orthohepevirus A	0	0	0	0	0	0	0	0	0
136	Orthohepevirus A	0	0	0	0	0	0	0	0	0
137	Orthohepevirus A	0	0	0	0	0	0	0	0	0
138	Human betaherpesvirus 5	0	0	0	0	0	0	0	0	0
139	Human betaherpesvirus 5	0	0	0	0	0	0	0	0	0
140	Human betaherpesvirus 5	0	0	0	0	0	0	0	0	0
141	Human betaherpesvirus 5	0	0	0	0	0	0	0	0	0
142	Human betaherpesvirus 5	0	0	0	0	0	0	0	0	0
143	Human betaherpesvirus 5	0	0	0	0	0	0	0	0	0
144	Human betaherpesvirus 5	0	0	0	0	0	0	0	0	0
145	Human betaherpesvirus 5	0	0	0	0	0	0	0	0	0
146	Human betaherpesvirus 5	0	0	0	0	0	0	0	0	0
147	Human betaherpesvirus 5	0	0	0	0	0	0	0	0	0
148	Human betaherpesvirus 5	0	0	0	0	0	0	0	0	0
149	Human mastadenovirus E	0	0	0	0	0	0	0	0	0
150	Human mastadenovirus E	0	0	0	0	0	0	0	0	0
151	Human mastadenovirus E	0	0	0	0	0	0	0	0	0
152	Human mastadenovirus E	0	0	0	0	0	0	0	0	0
153	Human mastadenovirus E	0	0	0	0	0	0	0	0	0
154	Human mastadenovirus E	0	0	0	0	0	0	0	0	0
155	Human polyomavirus 1	0	0	0	0	0	0	0	0	0
156	Human polyomavirus 1	0	0	0	0	0	0	0	0	0
157	Human polyomavirus 1	0	0	0	0	0	0	0	0	0
158	Human polyomavirus 1	0	0	0	0	0	0	0	0	0
159	Human polyomavirus 1	0	0	0	0	0	0	0	0	0
160	Human polyomavirus 1	0	0	0	0	0	0	0	0	0
161	Human polyomavirus 1	0	0	0	0	0	0	0	0	0
162	Human polyomavirus 1	0	0	0	0	0	0	0	0	0
163	Hepatitis delta virus	0	0	0	0	0	0	0	0	0
164	Hepatitis delta virus	0	0	0	0	0	0	0	0	0
165	Hepatitis delta virus	0	0	0	0	0	0	0	0	0
166	Hepatitis delta virus	0	0	0	0	0	0	0	0	0
167	Hepatitis delta virus	0	0	0	0	0	0	0	0	0
168	Hepatitis delta virus	0	0	0	0	0	0	0	0	0
169	Hepatitis delta virus	0	0	0	0	0	0	0	0	0
170	Hepatitis delta virus	0	0	0	0	0	0	0	0	0
171	Hepatitis delta virus	0	0	0	0	0	0	0	0	0
172	Hepatitis delta virus	0	0	0	0	0	0	0	0	0
173	Hepatitis delta virus	0	0	0	0	0	0	0	0	0
174	Hepatitis delta virus	0	0	0	0	0	0	0	0	0
175	Hepatitis delta virus	0	0	0	0	0	0	0	0	0
176	Hepatitis delta virus	0	1	1	0	0	0	0	0	0
177	Hepatitis delta virus	0	0	0	0	0	0	0	0	0
178	Hepatitis delta virus	0	0	0	0	0	0	0	0	0
179	Hepatitis delta virus	0	0	0	0	0	0	0	0	0
180	Hepatitis delta virus	0	0	0	0	0	0	0	0	0
181	Hepatitis delta virus	0	0	0	0	0	0	0	0	0
182	Hepatitis delta virus	0	0	0	0	0	0	0	0	0
183	Hepatitis B virus	0	0	0	0	0	0	0	0	0
184	Human gammaherpesvirus 8	0	0	0	0	0	0	0	0	0
185	Human gammaherpesvirus 8	0	0	0	0	0	0	0	0	0
186	Human gammaherpesvirus 8	0	0	0	0	0	0	0	0	0
187	Alphapapillomavirus 10	0	0	0	0	0	0	0	0	0
188	Alphapapillomavirus 7	0	0	0	0	0	0	0	0	0
189	Alphapapillomavirus 7	0	0	0	0	0	0	0	0	0
190	Chikungunya virus	0	0	0	0	0	0	0	0	0
191	Chikungunya virus	0	0	0	0	0	0	0	0	0
192	Chikungunya virus	0	0	0	0	0	0	0	0	0
193	Chikungunya virus	0	0	0	0	0	0	0	0	0
194	Human gammaherpesvirus 8	0	0	0	0	0	0	0	0	0
195	Human gammaherpesvirus 8	0	0	0	0	0	0	0	0	0
196	Human gammaherpesvirus 8	0	0	0	0	0	0	0	0	0
197	Human gammaherpesvirus 8	0	0	0	0	0	0	0	0	0
198	Human gammaherpesvirus 8	0	0	0	0	0	0	0	0	0
199	Human gammaherpesvirus 8	0	0	0	0	0	0	0	0	0
200	Human gammaherpesvirus 8	0	0	0	0	0	0	0	0	0
201	Human gammaherpesvirus 8	0	0	0	0	0	0	0	0	0
202	Human gammaherpesvirus 8	0	0	0	0	0	0	0	0	0
203	Human gammaherpesvirus 8	0	0	0	0	0	0	0	0	0
204	Human gammaherpesvirus 8	0	0	0	0	0	0	0	0	0
205	Human gammaherpesvirus 8	0	0	0	0	0	0	0	0	0
206	Human gammaherpesvirus 8	0	0	0	0	0	0	0	0	0
207	Human gammaherpesvirus 8	0	0	0	0	0	0	0	0	0
208	Human gammaherpesvirus 4	0	0	0	0	0	0	0	0	0
209	Human gammaherpesvirus 4	0	0	0	0	0	0	0	0	0
210	Human gammaherpesvirus 4	0	0	0	0	0	0	0	0	0
211	Human gammaherpesvirus 4	0	0	0	0	0	0	0	0	0
212	Human gammaherpesvirus 4	0	0	0	0	0	0	0	0	0
213	Human gammaherpesvirus 4	0	0	0	0	0	0	0	0	0
214	Hepatitis B virus	0	0	0	0	0	0	0	0	0
215	Hepatitis B virus	0	0	0	0	0	0	0	0	0
216	Hepatitis B virus	0	0	0	0	0	0	0	0	0
217	Hepatitis B virus	0	0	0	0	0	0	0	0	0
218	Hepatitis B virus	0	0	0	0	0	0	0	0	0
219	Hepatitis B virus	0	0	0	0	0	0	0	0	0
220	Hepatitis B virus	0	0	0	0	0	0	0	0	0
221	Hepatitis B virus	0	0	0	0	0	0	0	0	0
222	Hepatitis B virus	0	0	0	0	0	0	0	0	0
223	Hepatitis B virus	0	0	0	0	0	0	0	0	0
224	Human picobirnavirus	0	0	0	0	0	0	0	0	0
225	Human coronavirus 229E	0	0	0	0	0	0	0	0	0
226	Human coronavirus 229E	0	0	0	0	0	0	0	0	0
227	Human coronavirus 229E	0	0	0	0	0	0	0	0	0
228	Human coronavirus 229E	0	0	0	0	0	0	0	0	0
229	Human coronavirus 229E	0	0	0	0	0	0	0	0	0
230	Human coronavirus 229E	0	0	0	0	0	0	0	0	0
231	Human coronavirus 229E	0	0	0	0	0	0	0	0	0
232	Human coronavirus 229E	0	0	0	0	0	0	0	0	0
233	Human coronavirus 229E	0	0	0	0	0	0	0	0	0
234	Human coronavirus 229E	0	0	0	0	0	0	0	0	0
235	Rift Valley fever phlebovirus	0	0	0	0	0	0	0	0	0
236	Rift Valley fever phlebovirus	0	0	0	0	0	0	0	0	0
237	Rift Valley fever phlebovirus	0	0	0	0	0	0	0	0	0
238	Rift Valley fever phlebovirus	0	0	0	0	0	0	0	0	0
239	Rift Valley fever phlebovirus	0	0	0	0	0	0	0	0	0
240	Rift Valley fever phlebovirus	0	0	0	0	0	0	0	0	0
241	Rift Valley fever phlebovirus	0	0	0	0	0	0	0	0	0
242	Rift Valley fever phlebovirus	0	0	0	0	0	0	0	0	0
243	Rift Valley fever phlebovirus	0	0	0	0	0	0	0	0	0
244	Rift Valley fever phlebovirus	0	0	0	0	0	0	0	0	0
245	Rift Valley fever phlebovirus	0	0	0	0	0	0	0	0	0
246	Rift Valley fever phlebovirus	0	0	0	0	0	0	0	0	0
247	Rift Valley fever phlebovirus	0	0	0	0	0	0	0	0	0
248	Rift Valley fever phlebovirus	0	0	0	0	0	0	0	0	0
249	Rift Valley fever phlebovirus	0	0	0	0	0	0	0	0	0
250	Rift Valley fever phlebovirus	0	0	0	0	0	0	0	0	0
251	Rift Valley fever phlebovirus	0	0	0	0	0	0	0	0	0
252	Rift Valley fever phlebovirus	0	0	0	0	0	0	0	0	0
253	Rift Valley fever phlebovirus	0	0	0	0	0	0	0	0	0
254	Rift Valley fever phlebovirus	0	0	0	0	0	0	0	0	0
255	Rift Valley fever phlebovirus	0	0	0	0	0	0	0	0	0
256	Rift Valley fever phlebovirus	0	0	0	0	0	0	0	0	0
257	Rift Valley fever phlebovirus	0	0	0	0	0	0	0	0	0
258	Rift Valley fever phlebovirus	0	0	0	0	0	0	0	0	0
259	Rift Valley fever phlebovirus	0	0	0	0	0	0	0	0	0
260	Rift Valley fever phlebovirus	0	0	0	0	0	0	0	0	0
261	Rift Valley fever phlebovirus	0	0	0	0	0	0	0	0	0
262	Rift Valley fever phlebovirus	0	0	0	0	0	0	0	0	0
263	Rift Valley fever phlebovirus	0	0	0	0	0	0	0	0	0
264	Rift Valley fever phlebovirus	0	0	0	0	0	0	0	1	0
265	Rift Valley fever phlebovirus	0	0	0	0	0	0	0	0	0
266	Rift Valley fever phlebovirus	0	0	0	0	0	0	0	0	0
267	Rift Valley fever phlebovirus	0	0	0	0	0	0	0	0	0
268	Rift Valley fever phlebovirus	0	0	0	0	0	0	0	0	0
269	Rift Valley fever phlebovirus	0	0	0	0	0	0	0	0	0
270	Rift Valley fever phlebovirus	0	0	0	0	0	0	0	0	0
271	Rift Valley fever phlebovirus	0	0	0	0	0	0	0	0	0
272	Rift Valley fever phlebovirus	0	0	0	0	0	0	0	0	0
273	Rift Valley fever phlebovirus	0	0	0	0	0	0	0	0	0
274	Rift Valley fever phlebovirus	0	0	0	0	0	0	0	0	0
275	Rift Valley fever phlebovirus	0	0	0	0	0	0	0	0	0
276	Rift Valley fever phlebovirus	0	0	0	0	0	0	0	0	0
277	Rift Valley fever phlebovirus	0	0	0	0	0	0	0	0	0
278	Rift Valley fever phlebovirus	0	0	0	0	0	0	0	0	0
279	Rift Valley fever phlebovirus	0	0	0	0	0	0	0	0	0
280	Rift Valley fever phlebovirus	0	0	0	0	0	0	0	0	0
281	Rift Valley fever phlebovirus	0	0	0	0	0	0	0	0	0
282	Rift Valley fever phlebovirus	0	0	0	0	0	0	0	0	0
283	Rift Valley fever phlebovirus	0	0	0	0	0	0	0	0	0
284	Rift Valley fever phlebovirus	0	0	0	0	0	0	0	0	0
285	Rift Valley fever phlebovirus	0	0	0	0	0	0	0	0	0
286	Rift Valley fever phlebovirus	0	0	0	0	0	0	0	0	0
287	Rift Valley fever phlebovirus	0	0	0	0	0	0	0	0	0
288	Rift Valley fever phlebovirus	0	0	0	0	0	0	0	0	0
289	Rift Valley fever phlebovirus	0	0	0	0	0	0	0	0	0
290	Rift Valley fever phlebovirus	0	0	0	0	0	0	0	0	0
291	Rift Valley fever phlebovirus	0	0	0	0	0	0	0	0	0
292	Rift Valley fever phlebovirus	0	0	0	0	0	0	0	0	0
293	Rift Valley fever phlebovirus	0	0	0	0	0	0	0	0	0
294	Rift Valley fever phlebovirus	0	0	0	0	0	0	0	0	0
295	Rift Valley fever phlebovirus	0	0	0	0	0	0	0	0	0
296	Rift Valley fever phlebovirus	0	0	0	0	0	0	0	0	0
297	Rift Valley fever phlebovirus	0	0	0	0	0	0	0	0	0
298	Rift Valley fever phlebovirus	0	0	0	0	0	0	0	0	0
299	Rift Valley fever phlebovirus	0	0	0	0	0	0	0	0	0
300	Rift Valley fever phlebovirus	0	1	0	0	0	0	0	0	0
301	Rift Valley fever phlebovirus	0	1	0	0	0	0	0	0	0
302	Rift Valley fever phlebovirus	0	0	0	0	0	0	0	0	0
303	Rift Valley fever phlebovirus	0	0	0	0	0	0	0	0	0
304	Rift Valley fever phlebovirus	0	0	0	0	0	0	0	0	0
305	Rift Valley fever phlebovirus	0	0	0	0	0	0	0	0	0
306	Rift Valley fever phlebovirus	0	0	0	0	0	0	0	0	0
307	Rift Valley fever phlebovirus	0	0	0	0	0	0	0	0	0
308	Rift Valley fever phlebovirus	0	1	0	0	0	0	0	0	0
309	Rift Valley fever phlebovirus	0	0	0	0	0	0	0	0	0
310	Rift Valley fever phlebovirus	0	0	0	0	0	0	0	0	0
311	Rift Valley fever phlebovirus	0	0	0	0	0	0	0	0	0
312	Rift Valley fever phlebovirus	0	0	0	0	0	0	0	0	0
313	Rift Valley fever phlebovirus	0	0	0	0	0	0	0	0	0
314	Rift Valley fever phlebovirus	0	0	0	0	0	0	0	0	0
315	Rift Valley fever phlebovirus	0	0	0	0	0	0	0	0	0
316	Rift Valley fever phlebovirus	0	0	0	0	0	0	0	0	0
317	Rift Valley fever phlebovirus	0	0	0	0	0	0	0	0	0
318	Rotavirus A	0	0	0	0	0	0	0	0	0
319	Rotavirus A	0	0	0	0	0	0	0	0	0
320	Rotavirus A	0	0	0	0	0	0	0	0	0
321	Rotavirus A	0	0	0	0	0	0	0	0	0
322	Rotavirus A	0	0	0	0	0	0	0	0	0
323	Rotavirus A	0	0	0	0	0	0	0	0	0
324	Rotavirus A	0	0	0	0	0	0	0	0	0
325	Rotavirus A	0	0	0	0	0	0	0	0	0
326	Rotavirus A	0	0	0	0	0	0	0	0	0
327	Rotavirus A	0	0	0	0	0	0	0	0	0
328	Rotavirus A	0	0	0	0	0	0	0	0	0
329	Human gammaherpesvirus 8	0	0	0	0	0	0	0	0	0
330	Human gammaherpesvirus 8	0	0	0	0	0	0	0	0	0
331	Human gammaherpesvirus 8	0	1	0	0	0	0	0	0	0
332	Human gammaherpesvirus 8	0	0	0	0	0	0	0	0	0
333	Chikungunya virus	0	0	0	0	0	0	0	0	0
334	Chikungunya virus	0	0	0	0	0	0	0	0	0
335	Chikungunya virus	0	0	0	0	0	0	0	0	0
336	Chikungunya virus	0	0	0	0	0	0	0	0	0
337	Chikungunya virus	0	0	0	0	0	0	0	0	0
338	Vaccinia virus	0	0	0	0	0	0	0	0	0
339	Vaccinia virus	0	0	0	0	0	0	0	0	0
340	Vaccinia virus	0	0	0	0	0	0	0	0	0
341	Vaccinia virus	0	0	0	0	0	0	0	0	0
342	Vaccinia virus	0	0	0	0	0	0	0	0	0
343	Vaccinia virus	0	0	0	0	0	0	0	0	0
344	Vaccinia virus	0	0	0	0	0	0	0	0	0
345	Vaccinia virus	0	0	0	0	0	0	0	0	0
346	Influenza A virus	0	0	0	0	0	0	0	0	0
347	Influenza A virus	0	0	0	0	0	0	0	0	0
348	Influenza A virus	0	0	0	0	0	0	0	0	0
349	Influenza A virus	0	0	0	0	0	0	0	0	0
350	Influenza A virus	0	0	0	0	0	0	0	0	0
351	Influenza A virus	0	0	0	0	0	0	0	0	0
352	Influenza A virus	1	0	0	0	0	0	0	0	0
353	Influenza A virus	0	0	0	0	0	0	0	0	0
354	Influenza A virus	0	0	0	0	0	0	0	0	0
355	Influenza A virus	0	0	0	0	0	0	0	0	0
356	Influenza A virus	0	0	0	0	0	0	0	0	0
357	Influenza A virus	0	0	0	0	0	0	0	0	0
358	Influenza A virus	0	0	0	0	0	0	0	0	0
359	Influenza A virus	0	0	0	0	0	0	0	0	0
360	Influenza A virus	0	0	0	0	0	0	0	0	0
361	Influenza A virus	0	0	0	1	0	0	0	0	0
362	Influenza A virus	0	0	0	0	0	0	0	0	0
363	Influenza A virus	0	0	0	0	0	0	0	0	0
364	Influenza A virus	0	0	0	0	0	0	0	0	0
365	Influenza A virus	0	0	0	0	0	0	0	0	0
366	Primate erythroparvovirus 1	0	0	0	0	0	0	0	0	0
367	Primate erythroparvovirus 1	0	0	0	0	0	0	0	0	0
368	Primate erythroparvovirus 1	0	1	0	0	0	0	0	0	0
369	Primate erythroparvovirus 1	0	0	0	0	0	0	0	0	0
370	Primate erythroparvovirus 1	0	0	0	0	0	0	0	0	0
371	Primate erythroparvovirus 1	0	0	0	0	0	0	0	0	0
372	Hepatitis B virus	0	1	0	0	0	0	0	0	1
373	Hepatitis B virus	0	0	0	0	0	0	0	0	0
374	Hepatitis B virus	0	0	0	0	0	0	0	0	0
375	Hepatitis B virus	0	1	0	0	0	0	0	0	0
376	Primate erythroparvovirus 1	0	0	0	0	0	0	0	0	0
377	Primate erythroparvovirus 1	0	0	0	0	0	0	0	0	0
378	Primate erythroparvovirus 1	0	0	0	0	0	0	0	0	0
379	Human gammaherpesvirus 8	0	0	0	0	0	0	0	0	0
380	Human gammaherpesvirus 8	0	0	0	0	0	0	0	0	0
381	Human gammaherpesvirus 8	0	0	0	0	0	0	0	0	0
382	Human gammaherpesvirus 8	0	0	0	0	0	0	0	0	0
383	Human gammaherpesvirus 8	0	0	0	0	0	0	0	0	0
384	Human gammaherpesvirus 8	0	0	0	0	0	0	0	0	0
385	Human gammaherpesvirus 8	0	0	0	0	0	0	0	0	0
386	Human gammaherpesvirus 8	0	0	0	0	0	0	0	0	0
387	Human gammaherpesvirus 8	0	0	0	0	0	0	0	0	0
388	Human alphaherpesvirus 1	1	1	0	1	0	0	0	0	0
389	Nipah henipavirus	0	0	0	0	0	0	0	0	0
390	Nipah henipavirus	0	0	0	0	0	0	0	0	0
391	Nipah henipavirus	0	0	0	0	0	0	0	0	0
392	Nipah henipavirus	0	0	0	0	0	0	0	0	0
393	Enterovirus B	0	0	0	0	0	0	0	0	0
394	Enterovirus B	0	0	0	0	0	0	0	0	0
395	Enterovirus B	0	0	0	1	0	0	0	0	0
396	Enterovirus B	1	0	0	1	0	0	1	0	0
397	Enterovirus B	0	0	0	0	0	0	0	0	0
398	Enterovirus B	0	0	0	0	0	0	0	0	0
399	Enterovirus B	0	0	0	1	0	0	0	0	0
400	Enterovirus B	0	0	0	0	0	0	0	0	0
401	Enterovirus B	0	0	0	0	0	0	0	0	0
402	Enterovirus B	0	0	0	0	0	0	0	0	0
403	Enterovirus B	0	0	0	0	0	0	0	0	0
404	Enterovirus B	0	0	0	1	0	0	0	0	0
405	Enterovirus B	0	0	0	0	0	0	0	0	0
406	Human polyomavirus 3	0	0	0	0	0	0	0	0	0
407	Human polyomavirus 3	0	0	0	0	0	0	0	0	0
408	Human polyomavirus 3	0	0	0	0	0	0	0	0	0
409	Human polyomavirus 3	0	0	0	0	0	0	0	0	0
410	Human polyomavirus 3	0	0	0	0	0	0	0	0	0
411	Human polyomavirus 3	0	0	0	0	0	0	0	0	0
412	Human polyomavirus 3	0	0	0	0	0	0	0	0	0
413	Human polyomavirus 3	0	0	0	0	0	0	0	0	0
414	Human polyomavirus 3	0	0	0	0	0	0	0	0	0
415	Human polyomavirus 3	0	0	0	0	0	0	0	0	0
416	Human polyomavirus 3	0	0	0	0	0	0	0	0	0
417	Human polyomavirus 3	0	0	0	0	0	0	0	0	0
418	Human polyomavirus 3	0	0	0	0	0	0	0	0	0
419	Human polyomavirus 3	0	0	0	0	0	0	0	0	0
420	Human polyomavirus 3	0	0	0	0	0	0	0	0	0
421	Human polyomavirus 3	0	0	0	0	0	0	0	0	0
422	Human polyomavirus 3	0	0	0	0	0	0	0	0	0
423	Human polyomavirus 3	0	0	0	0	0	0	0	0	0
424	Human polyomavirus 3	0	0	0	0	0	0	0	0	0
425	Human polyomavirus 3	0	0	0	0	0	0	0	0	0
426	Human polyomavirus 3	0	0	0	0	0	0	0	0	0
427	Human polyomavirus 3	0	0	0	0	0	0	0	0	0
428	Human polyomavirus 3	0	0	0	0	0	0	0	0	0
429	Human polyomavirus 3	0	0	0	0	0	0	0	0	0
430	Human polyomavirus 3	0	0	0	0	0	0	0	0	0
431	Human polyomavirus 3	0	0	0	0	0	0	0	0	0
432	Human polyomavirus 3	0	0	0	0	0	0	0	0	0
433	Human polyomavirus 3	0	0	0	0	0	0	0	0	0
434	Human polyomavirus 3	0	0	0	0	0	0	0	0	0
435	Human polyomavirus 3	0	0	0	0	0	0	0	0	0
436	Human polyomavirus 3	0	0	0	0	0	0	0	0	0
437	Human polyomavirus 3	0	0	0	0	0	0	0	0	0
438	Human polyomavirus 3	0	0	0	0	0	0	0	0	0
439	Human polyomavirus 3	0	0	0	0	0	0	0	0	0
440	Human polyomavirus 3	0	0	0	0	0	0	0	0	0
441	Human polyomavirus 3	0	0	0	0	0	0	0	0	0
442	Human polyomavirus 3	0	0	0	0	0	0	0	0	0
443	Human polyomavirus 3	0	0	0	0	0	0	0	0	0
444	Human polyomavirus 3	0	0	0	0	0	0	0	0	0
445	Human polyomavirus 3	0	0	0	0	0	0	0	0	0
446	Human polyomavirus 3	0	0	0	0	0	0	0	0	0
447	Human polyomavirus 3	0	0	0	0	0	0	0	0	0
448	Human polyomavirus 3	0	0	0	0	0	0	0	0	0
449	Human polyomavirus 3	0	0	0	0	0	0	0	0	0
450	Human polyomavirus 3	0	0	0	0	0	0	0	0	0
451	Human polyomavirus 3	0	0	0	0	0	0	0	0	0
452	Human polyomavirus 3	0	1	0	0	0	0	0	0	0
453	Human polyomavirus 3	0	0	0	0	0	0	0	0	0
454	Human polyomavirus 3	0	0	0	0	0	0	0	0	0
455	Human polyomavirus 3	0	0	0	0	0	0	0	0	0
456	Human polyomavirus 3	0	0	0	0	0	0	0	0	0
457	Human polyomavirus 3	0	0	0	0	0	0	0	0	0
458	Human polyomavirus 3	0	0	0	0	0	0	0	0	0
459	Human polyomavirus 3	0	0	0	0	0	0	0	0	0
460	Human polyomavirus 3	0	0	0	0	0	0	0	0	0
461	Macacine alphaherpesvirus 1	0	0	0	0	0	0	0	0	0
462	Macacine alphaherpesvirus 1	0	0	0	0	0	0	0	0	0
463	Macacine alphaherpesvirus 1	0	0	0	0	0	0	0	0	0
464	Macacine alphaherpesvirus 1	0	0	0	0	0	0	0	0	0
465	Macacine alphaherpesvirus 1	0	0	0	0	0	0	0	0	0
466	Macacine alphaherpesvirus 1	0	0	0	0	0	0	0	0	0
467	Macacine alphaherpesvirus 1	0	0	0	0	0	0	0	0	0
468	Macacine alphaherpesvirus 1	0	0	0	0	0	0	0	0	0
469	Macacine alphaherpesvirus 1	0	0	0	0	0	0	0	0	0
470	Macacine alphaherpesvirus 1	0	0	0	0	0	0	0	0	0
471	Macacine alphaherpesvirus 1	0	0	0	0	0	0	0	0	0
472	Macacine alphaherpesvirus 1	0	0	0	0	0	0	0	0	0
473	Macacine alphaherpesvirus 1	0	0	0	0	0	0	0	0	0
474	Influenza B virus	0	0	0	0	0	0	0	0	0
475	Influenza B virus	0	0	0	0	0	0	0	0	0
476	Influenza B virus	0	0	0	0	0	0	0	0	0
477	Hepatitis B virus	0	0	0	0	0	0	0	0	0
478	Hepatitis B virus	0	0	0	0	0	0	0	0	0
479	Hepatitis B virus	0	0	0	0	0	0	0	0	0
480	Hepatitis B virus	0	0	0	0	0	0	0	0	0
481	Hepatitis B virus	0	0	0	0	0	0	0	0	0
482	Hepatitis B virus	0	0	0	0	0	0	0	0	0
483	Hepatitis B virus	0	0	0	0	0	0	0	0	0
484	Hepatitis B virus	0	0	0	0	0	0	0	0	0
485	Hepatitis B virus	0	0	0	0	0	0	0	0	0
486	Hepatitis B virus	0	0	0	0	0	0	0	0	0
487	Hepatitis B virus	0	0	0	0	0	0	0	0	0
488	Hepatitis B virus	0	0	0	0	0	0	0	0	0
489	Hepatitis B virus	0	0	0	0	0	0	0	0	0
490	Hepatitis B virus	1	0	0	0	0	0	0	0	0
491	Hepatitis B virus	0	0	0	0	0	0	0	0	0
492	Hepatitis B virus	0	0	0	0	0	0	0	0	0
493	Hepatitis B virus	0	0	0	0	0	0	0	0	0
494	Hepatitis B virus	0	0	0	0	0	0	0	0	0
495	Hepatitis B virus	0	0	0	0	0	0	0	0	0
496	Hepatitis B virus	0	0	0	0	0	0	0	0	0
497	Hepatitis B virus	0	0	0	0	0	0	0	0	0
498	Hepatitis B virus	0	0	1	0	0	0	0	0	0
499	Hepatitis B virus	0	0	0	0	0	0	0	0	0
500	Hepatitis B virus	0	0	0	0	0	0	0	0	0
501	Hepatitis B virus	0	0	0	0	0	0	0	0	0
502	Hepatitis B virus	0	0	0	0	0	0	0	0	0
503	Hepatitis B virus	0	0	0	0	0	0	0	0	0
504	Hepatitis B virus	0	0	0	0	0	0	0	0	0
505	Hepatitis B virus	0	0	0	0	0	0	0	0	0
506	Hepatitis B virus	0	0	0	0	0	0	0	0	0
507	Hepatitis B virus	0	1	0	0	0	0	0	0	1
508	Hepatitis B virus	0	0	0	0	0	0	0	0	0
509	Hepatitis B virus	0	0	0	0	0	0	0	0	0
510	Hepatitis B virus	0	0	0	0	0	0	0	0	0
511	Hepatitis B virus	0	0	0	0	0	0	0	0	0
512	Hepatitis B virus	0	0	0	0	0	0	0	0	0
513	Hepatitis B virus	0	0	0	0	0	0	0	0	0
514	Hepatitis B virus	0	0	0	0	0	0	0	0	0
515	Hepatitis B virus	0	0	0	0	0	0	0	0	0
516	Hepatitis B virus	0	0	0	0	0	0	0	0	0
517	Hepatitis B virus	0	0	0	0	0	0	0	0	0
518	Hepatitis B virus	0	0	0	0	0	0	0	0	0
519	Hepatitis B virus	0	0	0	0	0	0	0	0	0
520	Hepatitis B virus	0	0	0	0	0	0	0	0	0
521	Hepatitis B virus	0	0	0	0	0	0	0	0	0
522	Hepatitis B virus	0	0	0	0	0	0	0	0	0
523	Hepatitis B virus	0	0	0	0	0	0	0	0	0
524	Hepatitis B virus	0	0	0	0	0	0	0	0	0
525	Hepatitis B virus	0	1	0	0	0	0	0	0	0
526	Hepatitis B virus	0	0	0	0	0	0	0	0	0
527	Hepatitis B virus	0	0	0	0	0	0	0	0	0
528	Hepatitis B virus	0	0	0	0	0	0	0	0	0
529	Hepatitis B virus	0	0	0	0	0	0	0	0	0
530	Hepatitis B virus	0	0	0	0	0	0	0	0	0
531	Hepatitis B virus	0	0	0	0	0	0	0	0	0
532	Hepatitis B virus	0	0	0	0	0	0	0	0	0
533	Influenza A virus	0	0	0	0	0	0	0	0	0
534	Influenza A virus	0	0	0	0	0	0	0	0	0
535	Influenza A virus	0	0	0	0	0	0	0	0	0
536	Influenza A virus	0	0	0	0	0	0	0	0	0
537	Influenza A virus	0	0	0	0	0	0	0	0	0
538	Influenza A virus	0	0	0	0	0	0	0	0	0
539	Influenza A virus	0	0	0	0	0	0	0	0	0
540	Influenza A virus	0	0	0	0	0	0	0	0	0
541	Influenza A virus	0	0	0	0	0	0	0	0	0
542	Influenza A virus	0	0	0	0	0	0	0	0	0
543	Influenza A virus	0	0	0	0	0	0	0	0	0
544	Influenza A virus	0	0	0	0	0	0	0	0	0
545	Influenza A virus	0	0	0	0	0	0	0	0	0
546	Influenza A virus	0	0	0	0	0	0	0	0	0
547	Influenza A virus	0	0	0	0	0	0	0	0	0
548	Influenza A virus	0	0	0	0	0	0	0	0	0
549	Influenza A virus	0	0	0	0	0	0	0	0	0
550	Influenza A virus	0	0	0	0	0	0	0	1	0
551	Influenza A virus	0	0	0	0	0	0	0	0	0
552	Influenza A virus	0	0	0	0	0	0	0	0	0
553	Influenza A virus	0	0	0	1	0	0	0	0	0
554	Influenza A virus	0	0	0	0	0	0	0	0	0
555	Influenza A virus	0	0	0	0	0	0	0	0	0
556	Vaccinia virus	0	0	0	0	0	0	0	0	0
557	Vaccinia virus	0	0	0	0	0	0	0	0	0
558	Vaccinia virus	0	0	0	0	0	0	0	0	0
559	Vaccinia virus	0	0	0	0	0	0	0	0	0
560	Vaccinia virus	0	1	0	0	0	0	0	0	0
561	Vaccinia virus	0	0	0	0	0	0	0	0	0
562	Vaccinia virus	0	0	0	0	0	0	0	0	0
563	Vaccinia virus	0	0	0	0	0	0	0	0	0
564	Vaccinia virus	0	0	0	0	0	0	0	0	0
565	Vaccinia virus	0	0	0	0	0	0	0	0	0
566	Human gammaherpesvirus 8	0	0	0	0	0	0	0	0	0
567	Human gammaherpesvirus 8	0	0	0	0	0	0	0	0	0
568	Human gammaherpesvirus 8	0	0	0	0	0	0	0	0	0
569	Human gammaherpesvirus 8	0	0	0	0	0	0	0	0	0
570	Human gammaherpesvirus 8	0	0	0	0	0	0	0	0	0
571	Human gammaherpesvirus 8	0	0	0	0	0	0	0	0	0
572	Human gammaherpesvirus 8	0	0	0	0	0	0	0	0	0
573	Human gammaherpesvirus 8	0	0	0	0	0	0	0	0	0
574	Human gammaherpesvirus 8	0	0	0	0	0	0	0	0	0
575	Human gammaherpesvirus 8	0	0	0	0	0	0	0	0	0
576	Human gammaherpesvirus 8	0	0	0	0	0	0	0	0	0
577	Human gammaherpesvirus 8	0	0	0	0	0	0	0	0	0
578	Human gammaherpesvirus 8	0	0	0	0	0	0	0	0	0
579	Hepatitis B virus	0	0	0	0	0	0	0	0	0
580	Hepatitis B virus	0	0	0	0	0	0	0	0	0
581	Hepatitis B virus	0	0	0	0	0	0	0	0	0
582	Hepatitis B virus	0	0	0	0	0	0	0	0	0
583	Rubivirus rubellae	0	0	0	0	0	0	0	0	0
584	Rubivirus rubellae	0	0	0	0	0	0	0	0	0
585	Rubivirus rubellae	0	0	0	0	0	0	0	0	0
586	Rubivirus rubellae	0	1	0	0	0	0	1	1	0
587	Influenza A virus	0	0	0	0	0	0	0	0	0
588	Influenza A virus	0	0	0	0	0	0	0	0	0
589	Influenza A virus	0	0	0	0	0	0	0	0	0
590	Influenza A virus	0	0	0	0	0	0	0	0	0
591	Influenza A virus	0	0	0	0	0	0	0	0	0
592	Alphapapillomavirus 9	0	0	0	0	0	0	0	0	0
593	Alphapapillomavirus 9	0	0	0	0	0	0	0	0	0
594	Alphapapillomavirus 9	0	0	0	0	0	0	0	0	0
595	Alphapapillomavirus 9	0	0	0	0	0	0	0	0	0
596	Alphapapillomavirus 9	0	0	0	0	0	0	0	0	0
597	Alphapapillomavirus 9	0	0	0	0	0	0	0	0	0
598	Alphapapillomavirus 9	0	0	0	0	0	0	0	0	0
599	Alphapapillomavirus 9	0	0	0	0	0	0	0	0	0
600	Alphapapillomavirus 9	0	0	0	0	0	0	0	0	0
601	Alphapapillomavirus 9	0	0	1	0	0	0	0	0	0
602	Alphapapillomavirus 9	0	0	0	0	0	0	0	0	0
603	Alphapapillomavirus 9	0	0	0	0	0	0	0	0	0
604	Alphapapillomavirus 9	0	0	0	0	0	0	0	0	0
605	Alphapapillomavirus 9	0	0	0	0	0	0	0	1	0
606	Alphapapillomavirus 9	0	0	0	0	0	0	0	0	0
607	Alphapapillomavirus 9	0	0	0	0	0	0	0	0	0
608	Alphapapillomavirus 9	0	0	0	0	0	0	0	0	0
609	Alphapapillomavirus 9	0	0	0	0	0	0	0	0	0
610	Alphapapillomavirus 9	0	0	0	0	0	0	0	0	0
611	Alphapapillomavirus 9	0	0	0	0	0	0	0	0	0
612	Alphapapillomavirus 9	0	0	0	0	0	0	0	0	0
613	Alphapapillomavirus 9	0	0	0	0	0	0	0	0	0
614	Alphapapillomavirus 9	0	0	0	0	0	0	0	0	0
615	Alphapapillomavirus 9	0	0	0	0	0	0	0	0	0
616	Alphapapillomavirus 9	0	0	0	0	0	0	0	0	0
617	Alphapapillomavirus 9	0	0	0	0	0	0	0	0	0
618	Alphapapillomavirus 9	0	0	0	0	0	0	0	0	0
619	Alphapapillomavirus 9	0	0	0	0	0	0	0	0	0
620	Alphapapillomavirus 9	0	0	0	0	0	0	0	0	0
621	Alphapapillomavirus 9	0	0	0	0	0	0	0	0	0
622	Alphapapillomavirus 9	0	0	0	0	0	0	0	0	0
623	Alphapapillomavirus 9	0	0	0	0	0	0	0	0	0
624	Hepatitis B virus	0	0	0	0	0	0	0	0	0
625	Hepatitis B virus	0	0	0	0	0	0	0	0	0
626	Hepatitis B virus	0	0	0	0	0	0	0	0	0
627	Hepatitis B virus	0	0	0	0	0	0	0	0	0
628	Hepatitis B virus	0	0	0	0	0	0	0	0	0
629	Hepatitis B virus	0	0	0	0	0	0	0	0	0
630	Hepatitis B virus	0	0	0	0	0	0	0	0	0
631	Hepatitis B virus	0	0	0	0	0	0	0	0	0
632	Hepatitis B virus	0	0	0	0	0	0	0	0	0
633	Hepatitis B virus	0	0	0	0	0	0	0	0	0
634	Hepatitis B virus	0	0	0	0	0	0	0	0	0
635	Hepatitis B virus	0	0	0	0	0	0	0	0	0
636	Hepatitis B virus	0	0	0	0	0	0	0	0	0
637	Hepatitis B virus	0	0	0	0	0	0	0	0	0
638	Hepatitis B virus	0	0	0	0	0	0	0	0	0
639	Hepatitis B virus	0	0	0	0	0	0	0	0	0
640	Hepatitis B virus	0	0	0	0	0	0	0	0	0
641	Hepatitis B virus	0	0	0	0	0	0	0	0	0
642	Hepatitis B virus	0	0	0	0	0	0	0	0	0
643	Hepatitis B virus	0	0	0	0	0	0	0	0	0
644	Hepatitis B virus	0	0	0	0	0	0	0	0	0
645	Hepatitis B virus	0	0	0	0	0	0	0	0	0
646	Hepatitis B virus	0	0	0	0	0	0	0	0	0
647	Hepatitis B virus	0	0	0	0	0	0	0	0	0
648	Hepatitis B virus	0	0	0	0	0	0	0	0	0
649	Hepatitis B virus	0	0	0	0	0	0	0	0	0
650	European bat 1 lyssavirus	0	0	0	0	0	0	0	0	0
651	European bat 1 lyssavirus	0	0	0	0	0	0	0	0	0
652	European bat 1 lyssavirus	0	0	0	0	0	0	0	0	0
653	European bat 1 lyssavirus	0	0	0	0	0	0	0	0	0
654	European bat 1 lyssavirus	0	0	0	0	0	0	0	0	0
655	European bat 1 lyssavirus	0	0	0	0	0	0	0	0	0
656	European bat 1 lyssavirus	0	0	0	0	0	0	0	0	0
657	European bat 1 lyssavirus	0	0	0	0	0	0	0	0	0
658	European bat 1 lyssavirus	0	0	0	0	0	0	0	0	0
659	European bat 1 lyssavirus	0	0	0	0	0	0	0	0	0
660	European bat 1 lyssavirus	0	0	0	0	0	0	0	0	0
661	European bat 1 lyssavirus	0	0	0	0	0	0	0	0	0
662	European bat 1 lyssavirus	0	0	0	0	0	0	0	0	0
663	European bat 1 lyssavirus	0	0	0	0	0	0	0	0	0
664	European bat 1 lyssavirus	0	1	0	0	0	0	0	0	0
665	European bat 1 lyssavirus	0	0	0	0	0	0	0	0	0
666	European bat 1 lyssavirus	0	0	0	0	0	0	0	0	0
667	European bat 1 lyssavirus	0	0	0	0	0	0	0	0	0
668	European bat 1 lyssavirus	0	0	0	0	0	0	0	0	0
669	European bat 1 lyssavirus	0	0	0	0	0	0	0	0	0
670	European bat 1 lyssavirus	0	0	0	0	0	0	0	0	0
671	European bat 1 lyssavirus	0	0	0	0	0	0	0	0	0
672	European bat 1 lyssavirus	0	0	0	0	0	0	0	0	0
673	European bat 1 lyssavirus	0	0	0	0	0	0	0	0	0
674	European bat 1 lyssavirus	0	0	0	0	0	0	0	0	0
675	European bat 1 lyssavirus	0	0	0	0	0	0	0	0	0
676	European bat 1 lyssavirus	0	0	0	0	0	0	0	0	0
677	European bat 1 lyssavirus	0	0	0	0	0	0	0	0	0
678	European bat 1 lyssavirus	0	0	0	0	0	0	0	0	0
679	European bat 1 lyssavirus	0	0	0	0	0	0	0	0	0
680	European bat 1 lyssavirus	0	0	0	0	0	0	0	0	0
681	European bat 1 lyssavirus	0	0	0	0	0	0	0	0	0
682	European bat 1 lyssavirus	0	1	0	0	0	0	0	0	0
683	European bat 1 lyssavirus	0	0	0	0	0	0	0	1	0
684	European bat 1 lyssavirus	0	0	0	0	0	0	0	0	0
685	European bat 1 lyssavirus	0	0	0	0	0	0	0	0	0
686	European bat 1 lyssavirus	0	0	0	0	0	0	0	0	0
687	European bat 1 lyssavirus	0	0	0	0	0	0	0	0	0
688	European bat 1 lyssavirus	0	0	0	0	0	0	0	0	0
689	European bat 1 lyssavirus	0	0	0	0	0	0	0	0	0
690	European bat 1 lyssavirus	0	0	0	0	0	0	0	0	0
691	European bat 1 lyssavirus	0	0	0	0	0	0	0	0	0
692	European bat 1 lyssavirus	0	0	0	0	0	0	0	0	0
693	European bat 1 lyssavirus	0	0	0	0	0	0	0	0	0
694	European bat 1 lyssavirus	0	0	0	0	0	0	0	0	0
695	European bat 1 lyssavirus	0	0	0	0	0	0	0	0	0
696	European bat 1 lyssavirus	0	0	0	0	0	0	0	0	0
697	European bat 1 lyssavirus	0	0	0	0	0	0	0	0	0
698	European bat 1 lyssavirus	0	0	0	0	0	0	0	0	0
699	European bat 1 lyssavirus	0	0	0	0	0	0	0	0	0
700	European bat 1 lyssavirus	0	0	0	0	0	0	0	0	0
701	European bat 1 lyssavirus	0	0	0	0	0	1	0	0	0
702	European bat 1 lyssavirus	0	0	0	0	0	0	0	0	0
703	European bat 1 lyssavirus	0	0	0	0	0	0	0	0	0
704	European bat 1 lyssavirus	0	0	0	0	0	0	0	0	0
705	European bat 1 lyssavirus	0	0	0	0	0	0	0	0	0
706	European bat 1 lyssavirus	0	0	0	0	0	0	0	0	0
707	European bat 1 lyssavirus	0	0	0	0	0	0	0	0	0
708	European bat 1 lyssavirus	0	0	0	0	0	0	0	0	0
709	European bat 1 lyssavirus	0	0	0	0	0	0	0	0	0
710	European bat 1 lyssavirus	0	0	0	0	0	0	0	0	0
711	European bat 1 lyssavirus	0	0	0	0	0	0	0	0	0
712	European bat 1 lyssavirus	0	0	0	0	0	0	0	0	0
713	European bat 1 lyssavirus	0	0	0	0	0	0	0	0	0
714	European bat 1 lyssavirus	0	0	0	0	0	0	0	0	0
715	European bat 1 lyssavirus	0	0	0	0	0	0	0	0	0
716	European bat 1 lyssavirus	0	0	0	0	0	0	0	0	0
717	European bat 1 lyssavirus	0	0	0	0	0	0	0	0	0
718	European bat 1 lyssavirus	0	0	0	0	0	0	0	0	0
719	European bat 1 lyssavirus	0	0	0	0	0	0	0	0	0
720	European bat 1 lyssavirus	0	0	0	0	0	0	0	0	0
721	European bat 1 lyssavirus	0	0	0	0	0	0	0	0	0
722	European bat 1 lyssavirus	0	0	0	0	0	0	0	0	0
723	European bat 1 lyssavirus	0	0	0	0	0	0	0	0	0
724	European bat 1 lyssavirus	0	0	0	0	0	0	0	0	0
725	Hepatitis B virus	0	0	0	0	0	0	0	0	0
726	Hepatitis B virus	0	1	0	0	0	0	0	0	0
727	Hepatitis B virus	0	0	0	0	0	0	0	0	0
728	Human orthopneumovirus	0	0	0	0	0	0	0	0	0
729	Human orthopneumovirus	0	0	0	0	0	0	0	0	0
730	Human orthopneumovirus	0	1	1	0	0	0	0	0	1
731	Human orthopneumovirus	0	1	0	1	0	0	0	0	1
732	Rotavirus A	0	0	0	0	0	0	0	0	0
733	Rotavirus A	0	0	0	0	0	0	0	0	0
734	Rotavirus A	0	0	0	0	0	0	0	0	0
735	Rotavirus A	0	0	0	0	0	0	0	0	0
736	Rotavirus A	0	0	0	0	0	0	0	0	0
737	Rotavirus A	0	0	0	0	0	0	0	0	0
738	Rotavirus A	0	0	0	0	0	0	0	0	0
739	Rotavirus A	0	0	0	0	0	0	0	0	0
740	Rotavirus A	0	0	0	0	0	0	0	0	0
741	Rotavirus A	0	0	0	0	0	0	0	0	0
742	Rotavirus A	0	0	0	0	0	0	0	0	0
743	Rotavirus B	1	0	0	0	0	0	0	0	0
744	Rotavirus B	0	0	0	0	0	0	0	0	0
745	Rotavirus B	0	0	0	0	0	0	0	0	0
746	Rotavirus B	0	0	0	0	0	0	0	0	0
747	Rotavirus B	0	0	0	0	0	0	0	0	0
748	Rotavirus B	0	0	0	0	0	0	0	0	0
749	Rotavirus B	0	0	0	0	0	0	0	0	0
750	Rotavirus B	0	0	0	0	0	0	0	0	0
751	Human mastadenovirus D	0	1	0	0	0	0	0	0	0
752	Human mastadenovirus D	0	0	0	0	0	0	0	0	0
753	Human mastadenovirus D	0	0	0	0	0	0	0	0	0
754	Human mastadenovirus D	0	1	0	0	0	0	0	0	0
755	Human mastadenovirus D	0	1	0	0	0	0	0	0	1
756	Human mastadenovirus D	0	0	0	0	0	1	0	0	1
757	Human mastadenovirus D	1	1	1	1	1	1	0	0	0
758	Human mastadenovirus D	0	1	1	1	1	0	0	0	0
759	Human mastadenovirus D	0	0	0	0	0	0	1	0	0
760	Human mastadenovirus D	0	0	0	0	0	0	0	0	0
761	Human mastadenovirus D	0	0	0	0	0	0	0	0	0
762	Human mastadenovirus D	0	0	0	0	0	0	0	0	0
763	Human mastadenovirus D	0	0	0	0	0	0	0	0	0
764	Human mastadenovirus D	0	0	0	0	0	0	0	0	0
765	Human mastadenovirus D	0	0	0	0	0	0	0	0	0
766	Human mastadenovirus D	0	0	0	0	0	0	0	0	0
767	Human mastadenovirus D	0	0	0	0	0	0	0	0	0
768	Human mastadenovirus D	0	0	0	0	0	0	0	0	0
769	Human mastadenovirus D	0	0	0	0	0	0	0	0	0
770	Human mastadenovirus D	0	0	0	0	0	0	0	0	0
771	Human mastadenovirus D	0	0	0	0	0	0	0	0	0
772	Human mastadenovirus D	0	0	0	1	0	0	0	0	0
773	Human mastadenovirus D	0	0	0	0	0	0	0	0	0
774	Human mastadenovirus D	0	0	0	0	0	0	0	0	0
775	Human mastadenovirus D	0	0	0	0	0	0	0	0	0
776	Human mastadenovirus D	0	0	0	0	0	0	0	0	0
777	Human mastadenovirus D	0	0	0	0	0	0	0	0	0
778	Human mastadenovirus D	0	0	0	0	0	0	0	0	0
779	Human mastadenovirus D	0	0	0	0	0	0	0	0	0
780	Human mastadenovirus D	0	0	0	0	0	0	0	0	0
781	Human mastadenovirus D	0	0	0	0	0	0	0	0	0
782	Human mastadenovirus D	0	0	0	0	0	0	0	0	0
783	Human mastadenovirus D	0	0	0	0	0	0	0	0	0
784	Human mastadenovirus D	0	0	0	0	0	0	0	0	0
785	Human mastadenovirus D	0	0	0	0	0	0	0	0	0
786	Human mastadenovirus D	0	0	0	0	0	0	0	0	0
787	Human mastadenovirus D	0	0	0	0	0	0	0	0	0
788	Human mastadenovirus D	0	1	0	1	0	0	0	0	0
789	Human mastadenovirus D	0	0	0	0	0	0	0	0	0
790	Human mastadenovirus D	0	0	0	0	0	0	0	0	0
791	Human mastadenovirus D	0	0	0	0	0	0	0	0	0
792	Human mastadenovirus D	0	0	0	0	0	0	0	0	0
793	Human mastadenovirus D	0	0	0	0	0	0	0	0	0
794	Human mastadenovirus D	0	0	0	0	0	0	0	0	0
795	Human mastadenovirus D	0	0	0	0	0	0	0	0	0
796	Hepatitis delta virus	0	0	0	0	0	0	0	0	0
797	Hepatitis delta virus	0	0	0	0	0	0	0	0	0
798	Hepatitis delta virus	0	0	0	0	0	0	0	0	0
799	Hepatitis delta virus	0	0	0	0	0	0	0	0	0
800	Hepatitis delta virus	0	0	0	0	0	0	0	0	0
801	Hepatitis delta virus	0	0	0	0	0	0	0	0	0
802	Hepatitis delta virus	0	0	0	0	0	0	0	0	0
803	Hepatitis delta virus	0	0	0	0	0	0	0	0	0
804	Hepatitis delta virus	1	0	0	0	0	0	0	0	0
805	Hepatitis delta virus	0	0	0	0	0	0	0	0	0
806	Hepatitis delta virus	0	0	0	0	0	0	0	0	0
807	Hepatitis delta virus	0	0	0	0	0	0	0	0	0
808	Hepatitis delta virus	0	0	0	0	0	0	0	0	0
809	Hepatitis delta virus	0	0	0	0	0	0	0	0	0
810	Hepatitis delta virus	0	0	0	0	0	0	0	0	0
811	Hepatitis delta virus	0	0	0	0	0	0	0	0	0
812	Hepatitis delta virus	0	0	0	0	0	0	0	0	0
813	Hepatitis delta virus	0	0	0	0	0	0	0	0	0
814	Hepatitis delta virus	0	0	0	0	0	0	0	0	0
815	Hepatitis delta virus	0	0	0	0	0	0	0	0	0
816	Hepatitis delta virus	0	0	0	0	0	0	0	0	0
817	Hepatitis delta virus	0	0	0	0	0	0	0	0	0
818	Hepatitis delta virus	0	0	0	0	0	0	0	0	0
819	Hepatitis delta virus	0	0	0	0	0	0	0	0	0
820	Hepatitis delta virus	0	0	0	0	0	0	0	0	0
821	Hepatitis delta virus	0	0	0	0	0	0	0	0	0
822	Hepatitis delta virus	0	0	0	0	0	0	0	0	0
823	Hepatitis delta virus	0	0	0	0	0	0	0	0	0
824	Lagos bat lyssavirus	0	0	0	0	0	0	0	0	0
825	Lagos bat lyssavirus	0	0	0	0	0	0	0	0	0
826	Lagos bat lyssavirus	0	0	0	0	0	0	0	0	0
827	Lagos bat lyssavirus	0	0	0	0	0	0	0	0	0
828	Lagos bat lyssavirus	0	0	0	0	0	0	0	0	0
829	Orthohepevirus A	0	0	0	0	0	0	0	0	0
830	Orthohepevirus A	0	0	0	0	0	0	0	0	0
831	Orthohepevirus A	0	0	0	0	0	0	0	0	0
832	Orthohepevirus A	0	0	0	0	0	0	0	0	0
833	Orthohepevirus A	0	0	0	0	0	0	0	0	0
834	Orthohepevirus A	0	0	0	0	0	0	0	0	0
835	Influenza A virus	0	0	0	0	0	0	0	0	0
836	Rhinovirus B	0	0	0	0	0	0	0	0	0
837	Rhinovirus B	1	1	0	1	0	1	0	0	0
838	Rhinovirus B	0	1	0	0	0	1	0	0	0
839	Rhinovirus B	0	0	0	0	0	0	0	0	0
840	Rhinovirus B	0	0	0	0	0	0	0	0	0
841	Rhinovirus B	0	0	0	0	0	0	0	0	0
842	Rhinovirus B	0	0	0	0	0	0	0	0	0
843	Rhinovirus B	1	1	1	1	1	0	0	0	1
844	Rhinovirus B	0	0	0	0	0	0	0	0	0
845	Rhinovirus B	0	0	0	0	0	0	0	0	0
846	Rhinovirus B	0	0	0	1	0	0	0	0	0
847	Rhinovirus B	0	0	0	0	0	0	0	0	0
848	Rhinovirus B	0	0	0	0	0	0	0	0	0
849	Rhinovirus B	0	0	0	0	0	0	0	0	0
850	Rhinovirus B	0	0	0	0	0	0	0	0	0
851	Rhinovirus B	0	0	0	0	0	0	0	0	0
852	Rhinovirus B	0	0	0	0	0	0	0	0	0
853	Rhinovirus B	0	0	0	0	0	0	0	0	0
854	Rhinovirus B	0	0	0	0	0	0	0	0	0
855	Rhinovirus B	0	0	0	0	0	0	0	0	0
856	Rhinovirus B	1	1	1	1	1	1	0	0	1
857	Rhinovirus B	1	1	1	1	1	0	0	0	0
858	Rhinovirus B	0	0	0	0	0	0	0	0	0
859	Rhinovirus B	0	0	0	0	0	0	0	0	0
860	Rhinovirus B	0	0	0	0	0	0	0	0	0
861	Rhinovirus B	1	0	0	0	0	0	0	0	0
862	Rhinovirus B	0	0	0	0	0	0	0	0	0
863	Rhinovirus B	0	0	0	0	0	0	0	0	0
864	Rhinovirus B	0	0	0	0	0	0	0	0	0
865	Rhinovirus B	0	1	0	0	0	0	0	0	0
866	Rhinovirus B	0	1	0	0	0	0	0	0	0
867	Rhinovirus B	0	0	0	0	0	0	0	0	0
868	Rhinovirus B	0	0	0	0	0	0	0	0	0
869	Rhinovirus B	0	0	0	0	0	0	0	0	0
870	Rhinovirus B	0	0	0	0	0	0	0	0	0
871	Rhinovirus B	0	0	0	0	0	0	0	0	0
872	Rhinovirus B	1	1	0	0	0	0	0	0	0
873	Rhinovirus B	0	0	0	0	0	0	0	0	0
874	Rhinovirus B	0	0	0	0	0	0	0	0	0
875	Rhinovirus B	0	0	0	0	0	0	0	0	0
876	Rhinovirus B	0	0	0	0	0	0	0	0	0
877	Rhinovirus B	0	1	0	0	0	0	0	0	0
878	Rhinovirus B	0	0	0	0	0	0	0	0	0
879	Rhinovirus B	0	0	0	0	0	0	0	0	0
880	Rhinovirus B	1	1	0	1	0	0	1	1	0
881	Rhinovirus B	1	1	0	1	0	0	1	1	0
882	Rhinovirus B	1	0	0	0	0	0	0	0	0
883	Rhinovirus B	0	0	0	0	0	0	0	0	0
884	Rhinovirus B	0	0	0	0	0	0	0	0	0
885	Rhinovirus B	0	0	0	0	0	0	0	0	0
886	Rhinovirus B	0	0	0	0	0	0	0	0	0
887	Rhinovirus B	1	1	0	1	0	1	1	0	0
888	Rhinovirus B	1	1	0	1	0	1	1	0	0
889	Rhinovirus B	0	0	0	0	0	0	0	0	0
890	Rhinovirus B	0	0	0	0	0	0	0	0	0
891	Rhinovirus B	0	0	0	0	0	0	0	0	0
892	Rhinovirus B	0	0	0	0	0	0	0	0	0
893	Rhinovirus B	0	0	0	0	0	0	0	0	0
894	Rhinovirus B	0	0	0	0	0	0	0	0	0
895	Rhinovirus B	0	0	0	0	0	0	0	0	0
896	Rhinovirus B	0	0	0	0	0	0	0	0	0
897	Rhinovirus B	1	1	0	1	0	0	0	0	0
898	Rhinovirus B	1	1	0	1	0	0	0	0	0
899	Rhinovirus B	0	0	0	0	0	0	0	0	0
900	Rhinovirus B	0	0	0	0	0	0	0	0	0
901	Rhinovirus B	0	0	0	0	0	1	0	0	0
902	Rhinovirus B	0	1	0	0	0	1	0	1	0
903	Rhinovirus B	1	1	0	0	0	0	0	0	0
904	Rhinovirus B	0	0	0	0	0	0	0	0	0
905	Rhinovirus B	0	0	0	0	0	0	0	0	0
906	Rhinovirus B	0	0	0	0	0	0	0	0	0
907	Rhinovirus B	0	0	0	1	0	0	0	0	0
908	Rhinovirus B	0	0	0	0	0	0	0	0	0
909	Rhinovirus B	0	0	0	0	0	0	0	0	0
910	Rhinovirus B	0	0	0	1	0	0	0	0	0
911	Rhinovirus B	1	0	0	0	0	0	0	0	0
912	Rhinovirus B	0	0	0	0	0	0	0	0	0
913	Rhinovirus B	0	0	0	0	0	0	0	0	0
914	Human polyomavirus 4	0	0	0	0	0	0	0	0	0
915	Human polyomavirus 4	0	0	0	0	0	0	0	0	0
916	Human polyomavirus 4	0	0	0	0	0	0	0	0	0
917	Human polyomavirus 4	0	0	0	0	0	0	0	0	0
918	Human polyomavirus 4	0	0	0	0	0	0	0	0	0
919	Human polyomavirus 4	0	0	0	0	0	0	0	0	0
920	Human polyomavirus 4	0	0	0	0	0	0	0	0	0
921	Human polyomavirus 4	0	0	0	0	0	0	0	0	0
922	Human polyomavirus 4	0	0	0	0	0	0	0	0	0
923	Human polyomavirus 4	0	0	0	0	0	0	0	0	0
924	Human polyomavirus 4	0	0	0	0	0	0	0	0	0
925	Human polyomavirus 4	0	0	0	0	0	0	0	0	0
926	Human polyomavirus 4	0	0	0	0	0	0	0	0	0
927	Human polyomavirus 4	0	0	0	0	0	0	0	0	0
928	Human polyomavirus 4	0	1	1	0	0	0	0	0	0
929	Human polyomavirus 4	0	0	0	0	0	0	0	0	0
930	Human polyomavirus 4	0	0	0	0	0	0	0	0	0
931	Human polyomavirus 4	0	0	0	1	0	0	0	0	0
932	Human polyomavirus 4	0	0	0	0	0	0	0	0	0
933	Human polyomavirus 4	0	0	0	0	0	0	0	0	0
934	Human polyomavirus 4	0	0	0	0	0	0	0	0	0
935	Human polyomavirus 4	0	0	0	0	0	0	0	0	0
936	Human polyomavirus 4	0	0	0	0	0	0	0	0	0
937	Human polyomavirus 4	0	0	0	0	0	0	0	0	0
938	Human polyomavirus 4	0	0	0	0	0	0	0	0	0
939	Human polyomavirus 4	0	0	0	0	0	0	0	0	0
940	Human polyomavirus 4	0	0	0	0	0	0	0	0	0
941	Human polyomavirus 4	0	0	0	0	0	0	0	0	0
942	Human polyomavirus 4	0	0	0	0	0	0	0	0	0
943	Human polyomavirus 4	0	0	0	0	0	0	0	0	0
944	Human polyomavirus 4	0	0	0	0	0	0	0	0	0
945	Human polyomavirus 4	0	0	0	0	0	0	0	0	0
946	Human polyomavirus 4	0	0	0	1	0	0	0	0	0
947	Human polyomavirus 4	0	0	0	0	0	0	0	0	0
948	Human polyomavirus 4	0	0	0	0	0	0	0	0	0
949	Human polyomavirus 4	0	0	0	0	0	0	0	0	0
950	Human polyomavirus 4	0	0	0	0	0	0	0	0	0
951	Human polyomavirus 4	0	0	0	0	0	0	0	0	0
952	Human polyomavirus 4	0	0	0	0	0	0	0	0	0
953	Human polyomavirus 4	0	0	0	0	0	0	0	0	0
954	Human polyomavirus 4	0	0	0	0	0	0	0	0	0
955	Human polyomavirus 4	0	0	0	0	0	0	0	0	0
956	Human polyomavirus 4	0	0	0	0	0	0	0	0	0
957	Human polyomavirus 4	0	0	0	0	0	0	0	0	0
958	Human polyomavirus 4	0	0	0	0	0	0	0	0	0
959	Human polyomavirus 4	0	0	0	0	0	0	0	0	0
960	Human polyomavirus 4	0	0	0	0	0	0	0	0	0
961	Human polyomavirus 4	1	0	0	0	0	0	0	0	0
962	Human polyomavirus 4	0	0	0	0	0	0	0	0	0
963	Human polyomavirus 4	0	0	0	0	0	0	0	0	0
964	Human polyomavirus 4	0	0	0	0	0	0	0	0	0
965	Human polyomavirus 4	0	0	0	0	0	0	0	0	0
966	Human polyomavirus 4	0	0	0	0	0	0	0	0	0
967	Human polyomavirus 4	0	0	0	0	0	0	0	0	0
968	Human polyomavirus 4	0	0	0	0	0	0	0	0	0
969	Human polyomavirus 4	0	0	0	0	0	0	0	0	0
970	Human polyomavirus 4	0	0	0	0	0	0	0	0	0
971	Human polyomavirus 4	0	0	0	0	0	0	0	0	0
972	Hepatitis B virus	0	0	0	0	0	0	0	0	0
973	Hepatitis B virus	0	0	0	0	0	0	0	0	0
974	Hepatitis B virus	0	0	0	0	0	0	0	0	0
975	Hepatitis B virus	0	0	0	0	0	0	0	0	0
976	Hepatitis B virus	0	0	0	0	0	0	0	0	0
977	Hepatitis B virus	0	0	0	0	0	0	0	0	0
978	Human alphaherpesvirus 2	0	0	0	0	0	0	0	0	0
979	Human alphaherpesvirus 2	0	0	0	0	0	0	0	0	0
980	Hepatitis B virus	0	0	0	0	0	0	0	0	0
981	Hepatitis B virus	0	0	0	0	0	0	0	0	0
982	Hepatitis B virus	0	0	0	0	0	0	0	0	0
983	Hepatitis B virus	0	0	0	0	0	0	0	0	0
984	Hepatitis B virus	0	0	0	0	0	0	0	0	0
985	Hepatitis B virus	0	0	0	0	0	0	0	0	0
986	Hepatitis B virus	0	1	0	0	0	0	0	0	0
987	Hepatitis B virus	0	0	0	0	0	0	0	0	0
988	Hepatitis B virus	0	0	0	0	0	0	0	0	0
989	Hepatitis B virus	0	0	0	0	0	0	0	0	0
990	Hepatitis B virus	0	0	0	0	0	0	0	0	0
991	Hepatitis B virus	0	0	0	0	0	0	0	0	0
992	Hepatitis B virus	0	0	0	0	0	0	0	0	0
993	Hepatitis B virus	0	1	0	0	0	0	0	0	0
994	Hepatitis B virus	0	0	0	0	0	0	0	0	0
995	Hepatitis B virus	0	0	0	0	0	0	0	0	0
996	Hepatitis B virus	0	0	0	0	0	0	0	0	0
997	Hepatitis B virus	0	0	0	0	0	0	0	0	0
998	Hepatitis B virus	0	0	0	0	0	0	0	0	0
999	Hepatitis B virus	0	0	0	0	0	0	0	0	0
1000	Hepatitis B virus	0	0	0	0	0	0	0	0	0
1001	Hepatitis B virus	0	0	0	0	0	0	0	0	0
1002	Hepatitis B virus	0	0	0	0	0	0	0	0	0
1003	Hepatitis B virus	0	0	0	0	0	0	0	0	0
1004	Hepatitis B virus	0	0	0	0	0	0	0	0	0
1005	Hepatitis B virus	0	0	0	0	0	0	0	0	0
1006	Hepatitis B virus	0	0	0	0	0	0	0	0	0
1007	Hepatitis B virus	0	1	0	0	0	0	0	0	0
1008	Hepatitis B virus	0	0	0	0	0	0	0	0	0
1009	Hepatitis B virus	0	0	0	0	0	0	0	0	0
1010	Hepatitis B virus	0	0	0	0	0	0	0	0	1
1011	Hepatitis B virus	0	1	0	0	0	0	0	0	0
1012	Hepatitis B virus	0	0	0	0	0	0	0	0	0
1013	Hepatitis B virus	0	0	0	0	0	0	0	0	0
1014	Hepatitis B virus	0	0	0	0	0	0	0	0	0
1015	Hepatitis B virus	0	0	0	0	0	0	0	0	0
1016	Hepatitis B virus	0	0	0	0	0	0	0	0	0
1017	Hepatitis B virus	0	0	0	0	0	0	0	0	0
1018	Hepatitis B virus	0	0	0	0	0	0	0	0	0
1019	Hepatitis B virus	0	0	0	0	0	0	0	0	0
1020	Hepatitis B virus	0	0	0	0	0	0	0	0	0
1021	Hepatitis B virus	0	0	0	0	0	0	0	0	0
1022	Hepatitis B virus	0	0	0	0	0	0	0	0	0
1023	Hepatitis B virus	0	0	0	0	0	0	0	0	0
1024	Hepatitis B virus	0	0	0	0	0	0	0	0	0
1025	Hepatitis B virus	0	0	0	0	0	0	0	0	0
1026	Hepatitis B virus	0	0	0	0	0	0	0	0	0
1027	Hepatitis B virus	0	0	0	0	0	0	0	0	0
1028	Hepatitis B virus	0	0	0	0	0	0	0	0	0
1029	Hepatitis B virus	0	0	0	0	0	0	0	0	0
1030	Hepatitis B virus	0	0	0	0	0	0	0	0	0
1031	Hepatitis B virus	0	0	0	0	0	0	0	0	0
1032	Hepatitis B virus	0	0	0	0	0	0	0	0	0
1033	Hepatitis B virus	0	1	0	0	0	0	0	0	0
1034	Hepatitis B virus	0	0	0	0	0	0	0	0	0
1035	Hepatitis B virus	0	0	0	0	0	0	0	0	0
1036	Hepatitis B virus	0	0	0	0	0	0	0	0	0
1037	Hepatitis B virus	0	1	0	0	0	0	0	0	0
1038	Hepatitis B virus	0	0	0	0	0	0	0	0	0
1039	Hepatitis B virus	0	0	0	0	0	0	0	0	0
1040	Hepatitis B virus	0	0	0	0	0	0	0	0	0
1041	Hepatitis B virus	0	0	0	0	0	0	0	0	0
1042	Hepatitis B virus	0	0	0	0	0	0	0	0	0
1043	Hepatitis B virus	0	0	0	0	0	0	0	0	0
1044	Hepatitis B virus	0	0	0	0	0	0	0	0	0
1045	Hepatitis B virus	0	0	0	0	0	0	0	0	0
1046	Hepatitis B virus	0	0	0	0	0	0	0	0	0
1047	Hepatitis B virus	0	0	0	0	0	0	0	0	0
1048	Hepatitis B virus	0	0	0	0	0	0	0	0	0
1049	Hepatitis B virus	0	0	0	0	0	0	0	0	0
1050	Hepatitis B virus	0	0	0	0	0	0	0	0	0
1051	Hepatitis B virus	0	0	0	0	0	0	0	0	0
1052	Hepatitis B virus	0	0	0	0	0	0	0	0	0
1053	Hepatitis B virus	0	0	0	0	0	0	0	0	0
1054	Hepatitis B virus	0	0	0	0	0	0	0	0	0
1055	Hepatitis B virus	0	0	0	0	0	0	0	0	0
1056	Hepatitis B virus	0	0	0	0	0	0	0	0	0
1057	Hepatitis B virus	0	0	0	0	0	0	0	0	0
1058	Hepatitis B virus	0	0	0	0	0	0	0	0	0
1059	Hepatitis B virus	0	0	0	0	0	0	0	0	0
1060	Hepatitis B virus	0	0	0	0	0	0	0	0	0
1061	Hepatitis B virus	0	0	0	0	0	0	0	0	0
1062	Hepatitis B virus	0	0	0	0	0	0	0	0	0
1063	Hepatitis B virus	0	0	0	0	0	0	0	0	0
1064	Norwalk virus	0	0	0	0	0	0	0	0	0
1065	Norwalk virus	0	0	0	0	0	0	0	0	0
1066	Norwalk virus	0	0	0	0	0	0	0	0	0
1067	Norwalk virus	0	0	0	0	0	0	0	0	0
1068	Norwalk virus	0	0	0	0	0	0	0	0	0
1069	Norwalk virus	0	0	0	0	0	0	0	0	0
1070	Norwalk virus	0	0	0	0	0	0	0	0	0
1071	Norwalk virus	0	0	0	0	0	0	0	0	0
1072	Norwalk virus	0	0	0	0	0	0	0	0	0
1073	Norwalk virus	0	0	0	0	0	0	0	0	0
1074	Norwalk virus	0	0	0	0	0	0	0	0	0
1075	Norwalk virus	0	0	0	0	0	0	0	0	0
1076	Norwalk virus	0	0	0	0	0	0	0	0	0
1077	Norwalk virus	0	0	0	0	0	0	0	0	0
1078	Norwalk virus	0	0	0	0	0	0	0	0	0
1079	Norwalk virus	0	0	0	0	0	0	0	0	0
1080	Norwalk virus	0	0	0	0	0	0	0	0	0
1081	Norwalk virus	0	0	0	0	0	0	0	0	0
1082	Norwalk virus	0	0	0	0	0	0	0	0	0
1083	Rabies lyssavirus	0	0	0	0	0	0	0	0	0
1084	Rabies lyssavirus	0	0	0	0	0	0	0	0	0
1085	Rabies lyssavirus	0	0	0	0	0	0	0	0	0
1086	Rabies lyssavirus	0	0	0	0	0	0	0	0	0
1087	Rabies lyssavirus	0	0	0	0	0	0	0	0	0
1088	Rabies lyssavirus	0	0	0	0	0	0	0	0	0
1089	Rabies lyssavirus	0	0	0	0	0	0	0	0	0
1090	Rabies lyssavirus	0	0	0	0	0	0	0	0	0
1091	Rabies lyssavirus	0	0	0	0	0	0	0	0	0
1092	Rabies lyssavirus	0	0	0	0	0	0	0	0	0
1093	Rabies lyssavirus	0	0	0	0	0	0	0	0	0
1094	Rabies lyssavirus	0	0	0	0	0	0	0	0	0
1095	Rabies lyssavirus	0	0	0	0	0	0	0	0	0
1096	Rabies lyssavirus	0	0	0	0	0	0	0	0	0
1097	Rabies lyssavirus	0	0	0	0	0	0	0	0	0
1098	Rabies lyssavirus	0	0	0	0	0	0	0	0	0
1099	Rabies lyssavirus	0	0	0	0	0	0	0	0	0
1100	Rabies lyssavirus	0	0	0	0	0	0	0	0	0
1101	Chikungunya virus	0	0	0	0	0	0	0	0	0
1102	Chikungunya virus	0	0	0	0	0	0	0	0	0
1103	Chikungunya virus	0	0	0	0	0	0	0	0	0
1104	Chikungunya virus	0	0	0	0	0	0	0	0	0
1105	Chikungunya virus	0	0	0	0	0	0	0	0	0
1106	Chikungunya virus	0	0	0	0	0	0	0	0	0
1107	Chikungunya virus	0	0	0	0	0	0	0	0	0
1108	Chikungunya virus	0	0	0	0	0	0	0	0	0
1109	Chikungunya virus	0	0	0	0	0	0	0	0	0
1110	Chikungunya virus	0	0	0	0	0	0	0	0	0
1111	Chikungunya virus	0	0	0	0	0	0	0	0	0
1112	Chikungunya virus	0	0	0	0	0	0	0	0	0
1113	Chikungunya virus	0	0	0	0	0	0	0	0	0
1114	Chikungunya virus	0	0	0	0	0	0	0	0	0
1115	Human polyomavirus 2	0	0	0	0	0	0	0	0	0
1116	Human polyomavirus 2	0	0	0	0	0	0	0	0	0
1117	Human polyomavirus 2	0	0	0	0	0	0	0	0	0
1118	Hepatitis B virus	0	0	0	0	0	0	0	0	0
1119	Hepatitis B virus	0	0	0	0	0	0	0	0	0
1120	Hepatitis B virus	0	0	0	0	0	0	0	0	0
1121	Hepatitis B virus	0	0	0	0	0	0	0	0	0
1122	Chikungunya virus	0	0	0	0	0	0	0	0	0
1123	Chikungunya virus	0	0	0	0	0	0	0	0	0
1124	Chikungunya virus	0	0	0	0	0	0	0	0	0
1125	Chikungunya virus	0	0	0	0	0	0	0	0	0
1126	Chikungunya virus	0	0	0	0	0	0	0	0	0
1127	Influenza A virus	0	0	0	0	0	0	0	0	0
1128	Influenza A virus	0	0	0	0	0	0	0	0	0
1129	Influenza A virus	0	1	0	0	0	0	0	0	0
1130	Influenza A virus	0	0	0	0	0	0	0	0	0
1131	Influenza A virus	0	0	0	0	0	0	0	0	0
1132	Influenza A virus	0	0	0	0	0	0	0	0	0
1133	Influenza A virus	0	0	0	0	0	0	0	0	0
1134	Influenza A virus	0	0	0	0	0	0	0	0	0
1135	Influenza A virus	0	0	0	0	0	0	0	0	0
1136	Influenza A virus	0	0	0	0	0	0	0	0	0
1137	Influenza A virus	0	0	0	0	0	0	0	0	0
1138	Influenza A virus	0	0	0	0	0	0	0	0	0
1139	Influenza A virus	0	0	0	0	0	0	0	0	0
1140	Influenza A virus	0	1	0	0	0	0	0	0	0
1141	Hepatitis B virus	0	0	0	0	0	0	0	0	0
1142	Hepatitis B virus	0	0	0	0	0	0	0	0	0
1143	Hepatitis B virus	0	0	0	0	0	0	0	0	0
1144	Hepatitis B virus	0	0	0	0	0	0	0	0	0
1145	Hepatitis B virus	0	0	0	0	0	0	0	0	0
1146	Hepatitis B virus	0	0	0	0	0	0	0	0	0
1147	Hepatitis B virus	0	0	0	0	0	0	0	0	0
1148	Hepatitis B virus	0	0	0	0	0	0	0	0	0
1149	Hepatitis B virus	0	0	0	0	0	0	0	0	0
1150	Hepatitis B virus	0	0	0	0	0	0	0	0	0
1151	Hepatitis B virus	0	0	0	0	0	0	0	0	0
1152	Hepatitis B virus	1	0	0	0	0	1	0	0	0
1153	Hepatitis B virus	0	0	0	0	0	0	0	0	0
1154	Hepatitis B virus	0	0	0	0	0	0	0	0	0
1155	Hepatitis B virus	0	0	0	0	0	0	0	0	0
1156	Hepatitis B virus	0	0	0	0	0	0	0	0	0
1157	Hepatitis B virus	0	0	0	0	0	0	0	0	0
1158	Hepatitis B virus	0	0	1	0	0	0	0	0	0
1159	Hepatitis B virus	0	0	0	0	0	0	0	0	0
1160	Hepatitis B virus	0	0	0	0	0	0	0	0	0
1161	Hepatitis B virus	0	0	0	0	0	0	0	0	0
1162	Hepatitis B virus	0	0	0	0	0	0	0	0	0
1163	Hepatitis B virus	0	0	0	0	0	0	0	0	0
1164	Hepatitis B virus	0	0	0	0	0	0	0	0	0
1165	Hepatitis B virus	0	0	0	0	0	0	0	0	0
1166	Hepatitis B virus	0	0	0	0	0	0	0	0	0
1167	Hepatitis B virus	0	0	0	0	0	0	0	0	0
1168	Hepatitis B virus	0	0	0	0	0	0	0	0	0
1169	Hepatitis B virus	0	0	0	0	0	0	0	0	0
1170	Hepatitis B virus	0	0	0	0	0	0	0	0	0
1171	Hepatitis B virus	0	0	0	0	0	0	0	0	0
1172	Hepatitis B virus	0	0	0	0	0	0	0	0	0
1173	Hepatitis B virus	0	0	0	0	0	0	0	0	0
1174	Hepatitis B virus	0	0	0	0	0	0	0	0	0
1175	Hepatitis B virus	0	0	0	0	0	0	0	0	0
1176	Hepatitis B virus	0	0	0	0	0	0	0	0	0
1177	Hepatitis B virus	0	0	0	1	0	0	0	0	0
1178	Hepatitis B virus	0	0	0	0	0	0	0	0	0
1179	Hepatitis B virus	0	0	0	0	0	0	0	0	0
1180	Human mastadenovirus E	1	0	0	0	0	0	0	0	0
1181	Human mastadenovirus E	1	0	0	0	0	0	0	0	0
1182	Human mastadenovirus E	0	0	0	0	0	0	0	0	0
1183	Human mastadenovirus E	0	0	0	0	0	0	0	0	0
1184	Human mastadenovirus E	0	0	0	0	0	0	0	0	0
1185	Human mastadenovirus E	0	0	0	0	0	0	0	0	0
1186	Human mastadenovirus E	0	0	0	0	0	0	0	0	0
1187	Human mastadenovirus E	0	0	0	0	0	0	0	0	0
1188	Human mastadenovirus E	0	0	0	0	0	0	0	0	0
1189	Human mastadenovirus E	0	0	0	0	0	0	0	0	0
1190	Human mastadenovirus E	0	0	0	0	0	0	0	0	0
1191	Human mastadenovirus E	0	0	0	0	0	0	0	0	0
1192	Human mastadenovirus E	0	0	0	0	0	0	0	0	0
1193	Human mastadenovirus E	0	0	0	0	0	0	0	0	0
1194	Human mastadenovirus E	0	0	0	0	0	0	0	0	0
1195	Human mastadenovirus E	0	1	0	0	0	0	0	0	0
1196	Human mastadenovirus E	1	0	0	0	0	0	0	0	0
1197	Human mastadenovirus E	0	0	0	0	0	0	0	0	0
1198	Human mastadenovirus E	0	1	0	0	0	0	0	0	0
1199	Human mastadenovirus E	0	1	0	0	0	0	0	0	0
1200	Human mastadenovirus E	0	1	0	0	0	0	0	0	0
1201	Human mastadenovirus E	0	1	0	0	0	0	0	0	0
1202	Human mastadenovirus E	0	0	0	0	0	0	0	0	0
1203	Human mastadenovirus E	0	0	0	0	0	0	0	0	0
1204	Human mastadenovirus E	0	0	0	0	0	0	0	0	0
1205	Human mastadenovirus E	0	0	0	0	0	0	0	0	0
1206	Human mastadenovirus E	0	0	0	0	0	0	0	0	0
1207	Human mastadenovirus E	0	0	0	0	0	0	0	0	0
1208	Human mastadenovirus E	0	0	0	0	0	0	0	0	0
1209	Human mastadenovirus E	0	0	0	0	0	0	0	0	0
1210	Human mastadenovirus E	0	0	0	0	0	0	0	0	0
1211	Human mastadenovirus E	0	0	0	0	0	0	0	0	0
1212	Human mastadenovirus E	0	0	0	0	0	0	0	0	0
1213	Human mastadenovirus E	0	0	0	0	0	0	0	0	0
1214	Human mastadenovirus E	0	0	0	0	0	0	0	0	0
1215	Human mastadenovirus E	0	1	0	0	0	0	0	0	0
1216	Human mastadenovirus E	0	0	0	0	0	0	0	0	0
1217	Human mastadenovirus E	0	0	0	0	0	0	0	0	0
1218	Human mastadenovirus E	0	0	0	0	0	0	0	0	0
1219	Human mastadenovirus E	0	0	0	0	0	0	0	0	0
1220	Human mastadenovirus E	0	0	0	0	0	0	0	0	0
1221	Human mastadenovirus E	0	0	0	0	0	0	0	0	0
1222	Human mastadenovirus E	0	0	0	0	0	0	0	0	0
1223	Human mastadenovirus E	0	0	0	0	0	0	0	0	0
1224	Human mastadenovirus E	0	0	0	0	0	0	0	0	0
1225	Human mastadenovirus E	0	0	0	0	0	0	0	0	0
1226	Human gammaherpesvirus 8	0	0	0	0	0	0	0	0	0
1227	Human gammaherpesvirus 8	0	0	0	0	0	0	0	0	0
1228	Human gammaherpesvirus 8	0	0	0	0	0	0	0	0	0
1229	Human gammaherpesvirus 8	0	0	0	0	0	0	0	0	0
1230	Human gammaherpesvirus 8	0	0	0	0	0	0	0	0	0
1231	Human gammaherpesvirus 8	0	0	0	0	0	0	0	0	0
1232	Human gammaherpesvirus 8	0	0	0	0	0	0	0	0	0
1233	Human gammaherpesvirus 8	0	0	0	0	0	0	0	0	0
1234	Human gammaherpesvirus 4	0	0	0	0	0	0	0	0	0
1235	Human gammaherpesvirus 4	0	0	0	0	0	0	0	0	0
1236	Human gammaherpesvirus 4	0	0	0	0	0	0	0	0	0
1237	Human gammaherpesvirus 4	0	0	0	0	0	0	0	0	0
1238	Human gammaherpesvirus 4	0	0	0	0	0	0	0	0	0
1239	Human gammaherpesvirus 4	0	0	0	0	0	0	0	0	0
1240	Hepatitis B virus	0	0	0	0	0	0	0	0	0
1241	Hepatitis B virus	0	0	0	0	0	0	0	0	0
1242	Hepatitis B virus	0	1	0	0	0	0	0	0	0
1243	Hepatitis B virus	0	0	0	0	0	0	0	0	0
1244	Hepatitis B virus	0	0	0	0	0	0	0	0	0
1245	Hepatitis B virus	0	0	0	0	0	0	0	0	0
1246	Hepatitis B virus	0	0	0	0	0	0	0	0	0
1247	Hepatitis B virus	0	0	0	0	0	0	0	0	0
1248	Hepatitis B virus	0	0	0	0	0	0	0	0	0
1249	Hepatitis B virus	0	0	0	0	0	0	0	0	0
1250	Hepatitis B virus	0	0	1	1	0	1	0	0	0
1251	Hepatitis B virus	0	0	0	0	0	0	0	0	0
1252	Human picobirnavirus	0	0	0	0	0	0	0	0	0
1253	Human picobirnavirus	0	0	1	0	0	0	0	0	0
1254	Human picobirnavirus	0	0	0	0	0	0	0	0	0
1255	Human picobirnavirus	0	0	0	0	0	0	0	0	0
1256	Human picobirnavirus	0	0	0	0	0	0	0	0	0
1257	Porcine picobirnavirus strain D4	0	0	0	0	0	0	0	0	0
1258	Porcine picobirnavirus strain E4	0	0	0	0	0	0	0	0	0
1259	Simian foamy virus	0	0	0	0	0	0	0	0	0
1260	Simian foamy virus	0	0	0	0	0	0	0	0	0
1261	Simian foamy virus	0	0	0	0	0	0	0	0	0
1262	Simian foamy virus	0	0	0	0	0	0	0	0	0
1263	Simian foamy virus	0	0	0	0	0	0	0	0	0
1264	Rotavirus A	0	0	0	0	0	0	0	1	0
1265	Rotavirus A	0	0	0	0	0	0	0	0	0
1266	Rotavirus A	0	0	0	0	0	0	0	0	0
1267	Rotavirus A	0	0	0	0	0	0	0	0	0
1268	Rotavirus A	0	0	0	0	0	0	0	0	0
1269	Rotavirus A	0	0	0	0	0	0	0	0	0
1270	Rotavirus A	0	0	0	0	0	0	0	0	0
1271	Rotavirus A	0	0	0	0	0	0	0	0	0
1272	Rotavirus A	0	0	0	0	0	0	0	0	0
1273	Rotavirus A	0	0	0	0	0	0	0	0	0
1274	Rotavirus A	0	0	0	0	0	0	0	0	0
1275	Rotavirus A	0	0	0	0	0	0	0	0	0
1276	Rotavirus A	0	0	0	1	0	0	0	0	0
1277	Rotavirus A	0	0	0	0	0	0	0	0	0
1278	Rotavirus A	0	0	0	0	0	0	0	0	0
1279	Rotavirus A	0	0	0	0	0	0	0	0	0
1280	Rotavirus A	0	0	0	0	0	0	0	0	0
1281	Rotavirus A	0	0	0	0	0	0	0	0	0
1282	Rotavirus A	0	0	0	0	0	0	0	0	0
1283	Rotavirus A	0	0	0	0	0	0	0	0	0
1284	Rotavirus A	0	0	0	0	0	0	0	0	0
1285	Rotavirus A	0	0	0	0	0	0	0	0	0
1286	Rotavirus A	0	0	0	0	0	0	0	0	0
1287	Rotavirus A	0	0	0	0	0	0	0	0	0
1288	Rotavirus A	0	0	0	0	0	0	0	0	0
1289	Rotavirus A	0	0	0	0	0	0	0	0	0
1290	Rotavirus A	0	0	0	0	0	0	0	0	0
1291	Rotavirus A	0	0	0	0	0	0	0	0	0
1292	Rotavirus A	0	0	0	0	0	0	0	0	0
1293	Sicilian phlebovirus	0	0	0	0	0	0	0	0	0
1294	Sicilian phlebovirus	0	0	0	0	0	0	0	0	0
1295	Sicilian phlebovirus	0	0	0	0	0	0	0	0	0
1296	Sicilian phlebovirus	0	0	0	0	0	0	0	0	0
1297	Sicilian phlebovirus	0	1	0	0	0	0	0	0	0
1298	Sicilian phlebovirus	0	0	0	0	0	0	0	0	0
1299	Sicilian phlebovirus	0	0	0	0	0	0	0	0	0
1300	Sicilian phlebovirus	0	0	0	0	0	0	0	0	0
1301	Sicilian phlebovirus	0	0	0	0	0	0	0	0	0
1302	Sicilian phlebovirus	0	0	0	0	0	0	0	0	0
1303	Sicilian phlebovirus	0	0	0	0	0	0	0	0	0
1304	Sicilian phlebovirus	0	0	0	0	0	0	0	0	0
1305	Sicilian phlebovirus	0	0	0	0	0	0	0	0	0
1306	Sicilian phlebovirus	0	0	0	0	0	0	0	0	0
1307	Sicilian phlebovirus	0	0	0	0	0	0	0	0	0
1308	Sicilian phlebovirus	0	0	0	0	0	0	0	0	0
1309	Sicilian phlebovirus	0	0	0	0	0	0	0	0	0
1310	Sicilian phlebovirus	0	0	0	0	0	0	0	0	0
1311	Sicilian phlebovirus	0	0	0	0	0	0	0	0	0
1312	Sicilian phlebovirus	0	0	0	0	0	0	0	0	0
1313	Sicilian phlebovirus	0	0	0	0	0	0	0	0	0
1314	Sicilian phlebovirus	0	0	0	0	0	0	0	0	0
1315	Sicilian phlebovirus	0	0	0	0	0	0	0	0	0
1316	Sicilian phlebovirus	0	0	0	0	0	0	0	0	0
1317	Sicilian phlebovirus	0	0	0	0	0	0	0	0	0
1318	Sicilian phlebovirus	0	0	0	0	0	0	0	0	0
1319	Toscana phlebovirus	0	0	0	0	0	0	0	0	0
1320	Toscana phlebovirus	0	0	0	0	0	0	0	0	0
1321	Toscana phlebovirus	0	0	0	0	0	0	0	0	0
1322	Toscana phlebovirus	0	0	0	0	0	0	0	0	0
1323	Toscana phlebovirus	0	0	0	0	0	0	0	0	0
1324	Toscana phlebovirus	0	0	0	0	0	0	0	0	0
1325	Toscana phlebovirus	0	0	0	0	0	0	0	0	0
1326	Toscana phlebovirus	0	0	0	0	0	0	0	0	0
1327	Toscana phlebovirus	0	0	0	0	0	0	0	0	0
1328	Toscana phlebovirus	0	0	0	0	0	0	0	0	0
1329	Toscana phlebovirus	0	0	0	0	0	0	0	0	0
1330	Alphapapillomavirus 10	0	0	0	0	0	0	0	0	0
1331	Alphapapillomavirus 10	0	0	0	0	0	0	0	0	0
1332	Alphapapillomavirus 10	0	0	0	0	0	0	0	0	0
1333	Alphapapillomavirus 10	0	0	0	1	0	0	0	0	0
1334	Alphapapillomavirus 10	0	0	0	1	0	0	0	0	0
1335	Alphapapillomavirus 3	0	0	0	0	0	0	0	0	0
1336	Alphapapillomavirus 3	0	0	0	0	0	0	0	0	0
1337	Alphapapillomavirus 3	0	0	0	0	0	0	0	0	0
1338	Alphapapillomavirus 3	0	0	0	0	0	0	0	0	0
1339	Alphapapillomavirus 3	0	0	0	0	0	0	0	0	0
1340	Toscana phlebovirus	0	0	0	0	0	0	0	0	0
1341	Toscana phlebovirus	0	0	0	0	0	0	0	0	0
1342	Toscana phlebovirus	0	0	0	0	0	0	0	0	0
1343	Toscana phlebovirus	0	0	0	0	0	0	0	0	0
1344	Toscana phlebovirus	0	0	0	0	0	0	0	0	0
1345	Toscana phlebovirus	0	0	0	0	0	0	0	0	0
1346	Toscana phlebovirus	0	0	0	0	0	0	0	0	0
1347	Toscana phlebovirus	0	0	0	0	0	0	0	0	0
1348	Toscana phlebovirus	0	0	0	0	0	0	0	0	0
1349	Toscana phlebovirus	0	0	0	0	0	0	0	0	0
1350	Toscana phlebovirus	0	0	0	0	0	0	0	0	0
1351	Toscana phlebovirus	0	0	0	0	0	0	0	0	0
1352	Toscana phlebovirus	0	0	0	0	0	0	0	0	0
1353	Toscana phlebovirus	0	0	0	0	0	0	0	0	0
1354	Toscana phlebovirus	0	0	0	0	0	0	0	0	0
1355	Toscana phlebovirus	0	0	0	0	0	0	0	0	0
1356	Toscana phlebovirus	0	0	0	0	0	0	0	0	0
1357	Toscana phlebovirus	0	0	0	0	0	0	0	0	0
1358	Toscana phlebovirus	0	0	0	0	0	0	0	0	0
1359	Toscana phlebovirus	0	0	0	0	0	1	0	0	0
1360	Toscana phlebovirus	0	0	0	0	0	0	0	0	0
1361	Toscana phlebovirus	0	0	0	0	0	0	0	0	0
1362	Toscana phlebovirus	0	0	0	0	0	0	0	0	0
1363	Toscana phlebovirus	0	0	0	0	0	0	0	0	0
1364	Toscana phlebovirus	0	0	0	0	0	0	0	0	0
1365	Toscana phlebovirus	0	0	0	0	0	0	0	0	0
1366	Toscana phlebovirus	0	0	0	0	0	0	0	0	0
1367	Toscana phlebovirus	0	0	0	0	0	0	0	0	0
1368	Toscana phlebovirus	0	0	0	0	0	0	0	0	0
1369	Toscana phlebovirus	0	0	0	0	0	0	0	0	0
1370	Toscana phlebovirus	0	0	0	0	0	0	0	0	0
1371	Toscana phlebovirus	0	0	0	0	0	0	0	0	0
1372	Toscana phlebovirus	0	0	0	0	0	0	0	0	0
1373	Toscana phlebovirus	0	0	0	0	0	0	0	0	0
1374	Toscana phlebovirus	0	0	0	0	0	0	0	0	0
1375	Toscana phlebovirus	0	0	0	0	0	0	0	0	0
1376	Toscana phlebovirus	0	0	0	0	0	0	0	0	0
1377	Toscana phlebovirus	0	0	0	0	0	0	0	0	0
1378	Toscana phlebovirus	0	0	0	0	0	0	0	0	0
1379	Toscana phlebovirus	0	0	0	0	0	0	0	0	0
1380	Toscana phlebovirus	0	0	0	0	0	0	0	0	0
1381	Toscana phlebovirus	0	0	0	0	0	0	0	0	0
1382	Toscana phlebovirus	0	0	0	0	0	0	0	0	0
1383	Toscana phlebovirus	0	0	0	0	0	0	0	0	0
1384	Toscana phlebovirus	0	0	0	0	0	0	0	0	0
1385	Toscana phlebovirus	0	0	0	0	0	0	0	0	0
1386	Toscana phlebovirus	0	0	0	0	0	0	0	0	0
1387	Hepatitis B virus	0	0	0	0	0	0	0	0	0
1388	Hepatitis B virus	0	0	0	0	0	0	0	0	0
1389	Hepatitis B virus	0	0	0	0	0	0	0	0	0
1390	Hepatitis B virus	0	0	0	0	0	0	0	0	0
1391	Hepatitis B virus	0	0	0	0	0	0	0	0	0
1392	Hepatitis B virus	0	0	0	0	0	0	0	0	0
1393	Hepatitis B virus	0	0	0	0	0	0	0	0	0
1394	Hepatitis B virus	0	0	0	0	0	0	0	0	0
1395	Hepatitis B virus	0	0	0	0	0	0	0	0	0
1396	Hepatitis B virus	1	1	0	0	0	0	0	0	0
1397	Hepatitis B virus	0	0	0	0	0	0	0	0	0
1398	Hepatitis B virus	0	0	0	0	0	0	0	0	0
1399	Hepatitis B virus	0	0	0	0	0	0	0	0	0
1400	Hepatitis B virus	0	0	0	0	0	0	0	0	0
1401	Hepatitis B virus	0	0	0	0	0	0	0	0	0
1402	Hepatitis B virus	0	0	0	0	0	0	0	0	0
1403	Hepatitis B virus	1	0	0	0	0	0	0	0	0
1404	Hepatitis B virus	0	0	0	0	0	0	0	0	0
1405	Hepatitis B virus	0	0	0	0	0	0	0	0	0
1406	Hepatitis B virus	0	0	0	0	0	0	0	0	0
1407	Hepatitis B virus	0	0	0	0	0	0	0	0	0
1408	Hepatitis B virus	0	0	0	0	0	0	0	0	0
1409	Hepatitis B virus	0	0	0	0	0	0	0	0	0
1410	Hepatitis B virus	0	0	0	0	0	0	0	0	0
1411	Hepatitis B virus	0	0	0	0	0	0	0	0	0
1412	Hepatitis B virus	0	0	0	0	0	0	0	0	0
1413	Hepatitis B virus	0	0	0	0	0	0	0	0	0
1414	Hepatitis B virus	0	0	0	0	0	0	0	0	0
1415	Hepatitis B virus	0	0	0	0	0	0	0	0	0
1416	Hepatitis B virus	0	0	0	0	0	0	0	0	0
1417	Hepatitis B virus	0	0	0	0	0	0	0	0	0
1418	Hepatitis B virus	0	0	0	0	0	0	0	0	0
1419	Hepatitis B virus	0	0	0	0	0	0	0	0	0
1420	Hepatitis B virus	0	0	0	0	0	0	0	0	0
1421	Hepatitis B virus	0	0	0	0	0	0	0	0	0
1422	Hepatitis B virus	0	0	0	0	0	0	0	0	0
1423	Hepatitis B virus	0	0	0	0	0	0	0	0	0
1424	Hepatitis B virus	0	0	0	0	0	0	0	0	0
1425	Hepatitis B virus	0	0	0	0	0	0	0	0	0
1426	Hepatitis B virus	0	0	0	0	0	0	0	0	0
1427	Hepatitis B virus	0	0	0	0	0	0	0	0	0
1428	Hepatitis B virus	0	0	0	0	0	0	0	0	0
1429	Hepatitis B virus	0	0	0	0	0	0	0	0	0
1430	Human gammaherpesvirus 8	0	0	0	0	0	0	0	0	0
1431	Human gammaherpesvirus 8	0	0	0	0	0	0	0	0	0
1432	Human polyomavirus 4	0	0	0	0	0	0	0	0	0
1433	Human polyomavirus 4	0	0	0	0	0	0	0	0	0
1434	Hepatitis B virus	0	0	0	0	0	0	0	0	0
1435	Hepatitis B virus	0	0	0	0	0	0	0	0	0
1436	Hepatitis B virus	0	0	0	0	0	0	0	0	0
1437	Hepatitis B virus	0	0	0	0	0	0	0	0	0
1438	Hepatitis B virus	0	0	0	0	0	0	0	0	0
1439	Hepatitis B virus	0	1	0	0	0	0	0	0	0
1440	Hepatitis B virus	0	0	0	0	0	0	0	0	0
1441	Hepatitis B virus	0	0	0	0	0	0	0	0	0
1442	Hepatitis B virus	0	0	0	0	0	0	0	0	0
1443	Hepatitis B virus	0	0	0	0	0	0	0	0	0
1444	Hepatitis B virus	0	0	0	0	0	0	0	0	0
1445	Hepatitis B virus	0	0	0	0	0	0	0	0	0
1446	Hepatitis B virus	0	0	0	0	0	0	0	0	0
1447	Hepatitis B virus	0	0	0	0	0	0	0	0	0
1448	Hepatitis B virus	0	0	0	0	0	0	0	0	0
1449	Hepatitis B virus	0	0	0	0	0	0	0	0	0
1450	Hepatitis B virus	0	0	0	0	0	0	0	0	0
1451	Hepatitis B virus	0	0	0	0	0	0	0	0	0
1452	Hepatitis B virus	0	0	0	0	0	0	0	0	0
1453	Hepatitis B virus	0	0	0	0	0	0	0	0	0
1454	Hepatitis B virus	0	0	0	0	0	0	0	0	0
1455	Hepatitis B virus	0	0	0	0	0	0	0	0	0
1456	Hepatitis B virus	0	0	0	0	0	0	0	0	0
1457	Hepatitis B virus	0	0	0	0	0	0	0	0	0
1458	Hepatitis B virus	0	0	0	0	0	0	0	0	0
1459	Hepatitis B virus	0	0	0	0	0	0	0	0	0
1460	Hepatitis B virus	0	0	0	0	0	0	0	0	0
1461	Hepatitis B virus	0	0	0	0	0	0	0	0	0
1462	Tanapox virus	0	0	0	0	0	0	0	0	0
1463	Tanapox virus	0	0	0	0	0	0	0	0	0
1464	Tanapox virus	0	0	0	0	0	0	0	0	0
1465	Tanapox virus	0	0	0	0	0	0	0	0	0
1466	Tanapox virus	0	0	0	0	0	0	0	0	0
1467	Tanapox virus	0	0	0	0	0	0	0	0	0
1468	Tanapox virus	0	0	0	0	0	0	0	0	0
1469	Tanapox virus	0	0	0	0	0	0	0	0	0
1470	Tanapox virus	0	0	0	0	0	0	0	0	0
1471	Tanapox virus	0	0	0	0	0	0	0	0	0
1472	Tanapox virus	0	0	0	0	0	0	0	0	0
1473	Tanapox virus	0	0	0	0	0	0	0	0	0
1474	Tanapox virus	0	0	0	0	0	0	0	0	0
1475	Tanapox virus	0	0	0	0	0	0	0	0	0
1476	Tanapox virus	0	0	0	0	0	0	0	0	0
1477	Tanapox virus	0	0	0	0	0	0	0	0	0
1478	Tanapox virus	0	0	0	0	0	0	0	0	0
1479	Tanapox virus	0	0	0	0	0	0	0	0	0
1480	Tanapox virus	0	0	0	0	0	0	0	0	0
1481	Tanapox virus	0	0	0	0	0	0	0	0	0
1482	Tanapox virus	0	0	0	0	0	0	0	0	0
1483	Tanapox virus	0	0	0	0	0	0	0	0	0
1484	Tanapox virus	0	0	0	0	0	0	0	0	0
1485	Tanapox virus	0	0	0	0	0	0	0	0	0
1486	Tanapox virus	0	0	0	0	0	0	0	0	0
1487	Tanapox virus	0	0	0	0	0	0	0	0	0
1488	Tanapox virus	0	0	0	0	0	0	0	0	0
1489	Tanapox virus	0	0	0	0	0	0	0	0	0
1490	Tanapox virus	0	0	0	0	0	0	0	0	0
1491	Tanapox virus	0	0	0	0	0	0	0	0	0
1492	Tanapox virus	0	0	0	0	0	0	0	0	0
1493	Tanapox virus	0	0	0	0	0	0	0	0	0
1494	Tanapox virus	0	0	0	0	0	0	0	0	0
1495	Tanapox virus	0	0	0	0	0	0	0	0	0
1496	Tanapox virus	0	0	0	0	0	0	0	0	0
1497	Tanapox virus	0	0	0	0	0	0	0	0	0
1498	Tanapox virus	0	0	0	0	0	0	0	0	0
1499	Tanapox virus	0	0	0	0	0	0	0	0	0
1500	Tanapox virus	0	0	0	0	0	0	0	0	0
1501	Tanapox virus	0	0	0	0	0	0	0	0	0
1502	Tanapox virus	0	0	0	0	0	0	0	0	0
1503	Tanapox virus	0	0	0	0	0	0	0	0	0
1504	Tanapox virus	1	0	0	0	0	0	0	0	0
1505	Tanapox virus	0	0	0	0	0	0	0	0	0
1506	Tanapox virus	0	0	0	0	0	0	0	0	0
1507	Tanapox virus	0	0	0	0	0	0	0	0	0
1508	Tanapox virus	0	0	0	0	0	0	0	0	0
1509	Tanapox virus	0	0	0	0	0	0	0	0	0
1510	Tanapox virus	0	0	0	0	0	0	0	0	0
1511	Tanapox virus	0	0	0	0	0	0	0	0	0
1512	Tanapox virus	0	0	0	0	0	0	0	0	0
1513	Tanapox virus	0	0	0	0	0	0	0	0	0
1514	Tanapox virus	0	0	0	0	0	0	0	0	0
1515	Tanapox virus	0	0	0	0	0	0	0	0	0
1516	Tanapox virus	0	0	0	0	0	0	0	0	0
1517	Tanapox virus	0	0	0	0	0	0	0	0	0
1518	Tanapox virus	0	0	0	0	0	0	0	0	0
1519	Tanapox virus	0	0	0	0	0	0	0	0	0
1520	Tanapox virus	0	0	0	0	0	0	0	0	0
1521	Tanapox virus	1	0	0	1	0	0	0	0	0
1522	Tanapox virus	0	0	0	0	0	0	0	0	0
1523	Tanapox virus	0	0	0	0	0	0	0	0	0
1524	Tanapox virus	0	0	0	0	0	0	0	0	0
1525	Tanapox virus	0	0	0	0	0	0	0	0	0
1526	Tanapox virus	0	0	0	0	0	0	0	0	0
1527	Tanapox virus	0	0	0	0	0	0	0	0	0
1528	Tanapox virus	0	0	0	0	0	0	0	0	0
1529	Tanapox virus	0	0	0	0	0	0	0	0	0
1530	Tanapox virus	0	0	0	0	0	0	0	0	0
1531	Tanapox virus	0	0	0	0	0	0	0	0	0
1532	Tanapox virus	0	0	0	0	0	0	0	0	0
1533	Tanapox virus	0	0	0	0	0	0	0	0	0
1534	Tanapox virus	0	0	0	0	0	0	0	0	0
1535	Tanapox virus	0	0	0	0	0	0	0	0	0
1536	Tanapox virus	0	0	0	0	0	0	0	0	0
1537	Tanapox virus	0	0	0	0	0	0	0	0	0
1538	Tanapox virus	0	0	0	0	0	0	0	0	0
1539	Tanapox virus	0	0	1	0	0	0	0	0	0
1540	Tanapox virus	0	0	0	0	0	0	0	0	0
1541	Tanapox virus	1	0	0	0	0	0	0	0	0
1542	Tanapox virus	0	0	0	0	0	0	0	0	0
1543	Tanapox virus	0	0	0	0	0	0	0	0	0
1544	Tanapox virus	0	0	0	0	0	0	0	0	0
1545	Tanapox virus	0	0	0	0	0	0	0	0	0
1546	Tanapox virus	0	0	0	0	0	0	0	0	0
1547	Tanapox virus	0	0	0	0	0	0	0	0	0
1548	Tanapox virus	0	0	0	0	0	0	0	0	0
1549	Tanapox virus	0	0	0	0	0	0	0	0	0
1550	Tanapox virus	0	0	0	0	0	0	0	0	0
1551	Torque teno virus 3	0	0	0	0	0	0	0	0	0
1552	Torque teno virus 3	0	0	0	0	0	0	0	0	0
1553	Torque teno virus 3	0	0	0	0	0	0	0	0	0
1554	Torque teno virus 3	0	0	0	0	0	0	0	0	0
1555	Torque teno virus 3	0	0	0	0	0	0	0	0	0
1556	Torque teno virus 3	0	0	0	0	0	0	0	0	0
1557	Torque teno virus 3	0	0	0	0	0	0	0	0	0
1558	Torque teno virus 3	0	0	0	0	0	0	0	0	0
1559	Torque teno virus 3	0	0	0	0	0	0	0	0	0
1560	Tanapox virus	0	1	0	0	0	0	0	0	0
1561	Tanapox virus	0	0	0	0	0	0	0	0	0
1562	Tanapox virus	0	0	0	0	0	0	0	0	0
1563	Tanapox virus	0	0	0	0	0	0	0	0	0
1564	Tanapox virus	0	0	0	0	0	0	0	0	0
1565	Tanapox virus	1	0	0	0	0	0	0	0	0
1566	Tanapox virus	0	0	0	0	0	0	0	0	0
1567	Tanapox virus	0	0	0	0	0	0	0	0	0
1568	Tanapox virus	0	0	0	0	0	0	0	0	0
1569	Tanapox virus	0	0	0	0	0	0	0	0	0
1570	Tanapox virus	0	0	0	0	0	0	0	0	0
1571	Tanapox virus	0	0	0	0	0	0	0	0	0
1572	Tanapox virus	0	0	0	0	0	0	0	0	0
1573	Tanapox virus	0	0	0	0	0	0	0	0	0
1574	Tanapox virus	0	0	0	0	0	0	0	0	0
1575	Tanapox virus	0	0	0	0	0	0	0	0	0
1576	Tanapox virus	0	0	0	0	0	0	0	0	0
1577	Tanapox virus	0	0	0	0	0	0	0	0	0
1578	Tanapox virus	0	0	0	0	0	0	0	0	0
1579	Tanapox virus	0	0	0	0	0	0	0	0	0
1580	Tanapox virus	0	0	0	0	0	0	0	0	0
1581	Tanapox virus	0	0	0	0	0	0	0	0	0
1582	Tanapox virus	0	0	0	0	0	0	0	0	0
1583	Tanapox virus	0	0	0	0	0	0	0	0	0
1584	Tanapox virus	0	0	0	0	0	0	0	0	0
1585	Tanapox virus	0	0	0	0	0	0	0	0	0
1586	Tanapox virus	0	1	0	0	0	0	0	0	0
1587	Tanapox virus	0	0	0	0	0	0	0	0	0
1588	Tanapox virus	0	0	0	0	0	0	0	0	0
1589	Tanapox virus	0	0	0	0	0	0	0	0	0
1590	Tanapox virus	0	0	0	0	0	0	0	0	0
1591	Tanapox virus	0	0	0	0	0	0	0	0	0
1592	Tanapox virus	0	0	0	0	0	0	0	0	0
1593	Tanapox virus	0	0	0	0	0	0	0	0	0
1594	Tanapox virus	0	0	0	0	0	0	0	0	0
1595	Tanapox virus	0	0	0	0	0	0	0	0	0
1596	Tanapox virus	0	0	0	0	0	0	0	0	0
1597	Torque teno virus 3	0	0	0	0	0	0	0	0	0
1598	Torque teno virus 3	0	0	0	0	0	0	0	0	0
1599	Torque teno virus 3	0	0	0	0	0	0	0	0	0
1600	Torque teno virus 3	0	0	0	0	0	0	0	0	0
1601	Torque teno virus 3	0	0	0	0	0	0	0	0	0
1602	Torque teno virus 3	0	0	0	0	0	0	0	0	0
1603	Torque teno virus 3	0	0	0	0	0	0	0	0	0
1604	Torque teno virus 3	0	0	0	0	0	0	0	0	0
1605	Torque teno virus 3	0	0	0	0	0	0	0	0	0
1606	Torque teno virus 3	0	0	0	0	0	0	0	0	0
1607	Tanapox virus	0	0	0	0	0	0	0	0	0
1608	Tanapox virus	0	0	0	0	0	0	0	0	0
1609	Tanapox virus	0	0	0	0	0	0	0	0	0
1610	Tanapox virus	0	0	0	0	0	0	0	0	0
1611	Tanapox virus	0	0	0	0	0	0	0	0	0
1612	Tanapox virus	0	0	0	0	0	0	0	0	0
1613	Tanapox virus	0	0	0	0	0	0	0	0	0
1614	Tanapox virus	0	0	0	0	0	0	0	0	0
1615	Tanapox virus	0	0	0	0	0	0	0	0	0
1616	Tanapox virus	0	0	0	0	0	0	0	0	0
1617	Tanapox virus	0	0	0	0	0	0	0	0	0
1618	Tanapox virus	0	0	0	0	0	0	0	0	0
1619	Tanapox virus	0	0	0	0	0	0	0	0	0
1620	Torque teno virus 3	0	0	0	0	0	0	0	0	0
1621	Torque teno virus 3	0	0	0	0	0	0	0	0	0
1622	Torque teno virus 3	0	0	0	0	0	0	0	0	0
1623	Torque teno virus 3	0	0	0	0	0	0	0	0	0
1624	Torque teno virus 3	0	0	0	0	0	0	0	0	0
1625	Torque teno virus 3	0	0	0	0	0	0	0	0	0
1626	Torque teno virus 3	0	0	0	0	0	0	0	0	0
1627	Torque teno virus 3	0	0	0	0	0	0	0	0	0
1628	Torque teno virus 3	0	0	0	0	0	0	0	0	0
1629	Torque teno virus 3	0	0	0	0	0	0	0	0	0
1630	Torque teno virus 3	0	0	0	0	0	0	0	0	0
1631	Torque teno virus 3	0	0	0	0	0	0	0	0	0
1632	Torque teno virus 3	0	0	0	0	0	0	0	0	0
1633	Torque teno virus 3	0	0	0	0	0	0	0	0	0
1634	Torque teno virus 3	0	0	0	0	0	0	0	0	0
1635	Torque teno virus 3	0	0	0	0	0	0	0	0	0
1636	Torque teno virus 3	0	0	0	0	0	0	0	0	0
1637	Torque teno virus 3	0	0	0	0	0	0	0	0	0
1638	Torque teno virus 3	0	0	0	0	0	0	0	0	0
1639	Torque teno virus 3	0	0	0	0	0	0	0	0	0
1640	Torque teno virus 3	0	0	0	0	0	0	0	0	0
1641	Torque teno virus 3	0	0	0	0	0	0	0	0	0
1642	Torque teno virus 3	0	0	0	0	0	0	0	0	0
1643	Torque teno virus 3	0	0	0	0	0	0	0	0	0
1644	Torque teno virus 3	0	0	0	0	0	0	0	0	0
1645	Torque teno virus 3	0	0	0	0	0	0	0	0	0
1646	Torque teno virus 3	0	0	0	0	0	0	0	0	0
1647	Torque teno virus 3	0	0	0	0	0	0	0	0	0
1648	Torque teno virus 3	0	0	0	0	0	0	0	0	0
1649	Torque teno virus 3	0	0	0	0	0	0	0	0	0
1650	Torque teno virus 3	0	0	0	0	0	0	0	0	0
1651	Torque teno virus 3	0	0	0	0	0	0	0	0	0
1652	Torque teno virus 3	0	0	0	0	0	0	0	0	0
1653	Torque teno virus 3	0	0	0	0	0	0	0	0	0
1654	Torque teno virus 3	0	0	0	0	0	0	0	0	0
1655	Tanapox virus	1	1	0	0	0	0	0	0	0
1656	Tanapox virus	0	0	0	0	0	0	0	0	0
1657	Tanapox virus	0	0	0	0	0	0	0	0	0
1658	Torque teno virus 3	0	0	0	0	0	0	0	0	0
1659	Torque teno virus 3	0	0	0	0	0	0	0	0	0
1660	Torque teno virus 3	0	0	0	0	0	0	0	0	0
1661	Torque teno virus 3	0	0	0	0	0	0	0	0	0
1662	Torque teno virus 3	0	0	0	0	0	0	0	0	0
1663	Torque teno virus 3	0	0	0	0	0	0	0	0	0
1664	Torque teno virus 3	0	0	0	0	0	0	0	0	0
1665	Tanapox virus	0	0	0	0	0	0	0	0	0
1666	Tanapox virus	0	0	0	0	0	0	0	0	0
1667	Tanapox virus	0	0	0	0	0	0	0	0	0
1668	Tanapox virus	0	0	0	0	0	0	0	0	0
1669	Tanapox virus	0	0	0	0	0	0	0	0	0
1670	Tanapox virus	0	0	0	0	0	0	0	0	0
1671	Tanapox virus	0	0	0	0	0	0	0	0	0
1672	Tanapox virus	0	0	0	0	0	0	0	0	0
1673	Tanapox virus	0	0	0	0	0	0	0	0	0
1674	Tanapox virus	0	0	0	0	0	0	0	0	0
1675	Tanapox virus	0	0	0	0	0	0	0	0	0
1676	Tanapox virus	0	0	0	0	0	0	0	0	0
1677	Tanapox virus	0	0	1	0	0	0	0	0	0
1678	Tanapox virus	0	1	1	0	0	0	0	0	0
1679	Tanapox virus	0	0	0	0	0	0	0	0	0
1680	Tanapox virus	0	0	0	0	0	0	0	0	0
1681	Tanapox virus	0	0	0	0	0	0	0	0	0
1682	Tanapox virus	0	0	0	0	0	0	0	0	0
1683	Tanapox virus	0	0	0	0	0	0	0	0	0
1684	Tanapox virus	0	0	1	0	0	0	0	0	0
1685	Tanapox virus	0	0	0	0	0	0	0	0	0
1686	Tanapox virus	0	0	0	0	0	0	0	0	0
1687	Tanapox virus	0	0	0	0	0	0	0	0	0
1688	Tanapox virus	1	0	0	0	0	0	0	0	0
1689	Tanapox virus	0	0	0	0	0	0	0	0	0
1690	Tanapox virus	0	0	0	0	0	0	0	0	0
1691	Tanapox virus	0	0	0	0	0	0	0	0	0
1692	Tanapox virus	0	0	0	0	0	0	0	0	0
1693	Tanapox virus	0	0	0	0	0	0	0	0	0
1694	Tanapox virus	0	0	0	0	0	0	0	0	0
1695	Tanapox virus	0	0	0	0	0	0	0	0	0
1696	Tanapox virus	0	0	0	0	0	0	0	0	0
1697	Tanapox virus	0	0	0	0	0	0	0	0	0
1698	Tanapox virus	0	0	0	0	0	0	0	0	0
1699	Tanapox virus	0	0	0	0	0	0	0	0	0
1700	Tanapox virus	0	0	0	0	0	0	0	0	0
1701	Tanapox virus	0	0	0	0	0	0	0	0	0
1702	Tanapox virus	0	0	0	0	0	0	0	0	0
1703	Tanapox virus	0	0	0	0	0	0	0	0	0
1704	Tanapox virus	0	0	0	0	0	0	0	0	0
1705	Tanapox virus	0	0	0	0	0	0	0	0	0
1706	Tanapox virus	0	0	0	0	0	0	0	0	0
1707	Tanapox virus	0	0	0	0	0	0	0	0	0
1708	Tanapox virus	0	0	0	0	0	0	0	0	0
1709	Tanapox virus	0	0	0	0	0	0	0	0	0
1710	Tanapox virus	0	0	0	0	0	0	0	0	0
1711	Tanapox virus	0	0	0	0	0	0	0	0	0
1712	Tanapox virus	0	0	0	0	0	0	0	0	0
1713	Tanapox virus	0	0	0	0	0	0	0	0	0
1714	Tanapox virus	0	0	0	0	0	0	0	0	0
1715	Tanapox virus	0	0	0	0	0	0	0	0	0
1716	Tanapox virus	0	0	0	0	0	0	0	0	0
1717	Tanapox virus	0	0	0	0	0	0	0	0	0
1718	Tanapox virus	0	0	0	0	0	0	0	0	0
1719	Tanapox virus	0	0	0	0	0	0	0	0	0
1720	Tanapox virus	0	0	0	0	0	0	0	0	0
1721	Tanapox virus	0	0	0	0	0	0	0	0	0
1722	Tanapox virus	0	0	0	0	0	0	0	0	0
1723	Tanapox virus	0	0	0	0	0	0	0	0	0
1724	Tanapox virus	1	0	0	0	0	0	0	0	0
1725	Tanapox virus	0	0	0	0	0	0	0	0	0
1726	Tanapox virus	0	0	0	0	0	0	0	0	0
1727	Tanapox virus	0	0	0	0	0	0	0	0	0
1728	Tanapox virus	0	0	0	0	0	0	0	0	0
1729	Tanapox virus	0	0	0	0	0	0	0	0	0
1730	Tanapox virus	0	0	0	0	0	0	1	0	0
1731	Tanapox virus	0	0	0	0	0	0	0	0	0
1732	Tanapox virus	0	0	0	0	0	0	0	0	0
1733	Tanapox virus	0	0	0	0	0	0	0	0	0
1734	Tanapox virus	0	0	0	0	0	0	0	0	0
1735	Tanapox virus	0	0	0	0	0	0	0	0	0
1736	Tanapox virus	0	0	0	1	0	0	0	0	0
1737	Tanapox virus	0	0	0	0	0	0	0	0	0
1738	Tanapox virus	0	0	0	0	0	0	0	0	0
1739	Tanapox virus	0	0	0	0	0	0	0	0	0
1740	Tanapox virus	0	0	0	0	0	0	0	0	0
1741	Tanapox virus	0	0	0	0	0	0	0	0	0
1742	Tanapox virus	0	0	0	0	0	0	0	0	0
1743	Tanapox virus	0	0	0	0	0	0	0	0	0
1744	Tanapox virus	0	0	0	0	0	0	0	0	0
1745	Tanapox virus	0	0	0	0	0	0	0	0	0
1746	Tanapox virus	0	0	0	0	0	0	0	0	1
1747	Tanapox virus	0	0	0	0	0	0	0	0	0
1748	Tanapox virus	0	0	0	0	0	0	0	0	0
1749	Tanapox virus	0	0	0	0	0	1	0	0	0
1750	Tanapox virus	0	0	0	0	0	0	0	0	0
1751	Tanapox virus	0	0	0	0	0	0	0	0	0
1752	Tanapox virus	0	0	0	0	0	0	0	0	0
1753	Tanapox virus	0	0	0	0	0	0	0	0	0
1754	Tanapox virus	0	0	0	0	0	0	0	0	0
1755	Tanapox virus	0	0	0	0	0	0	0	0	0
1756	Tanapox virus	0	0	0	0	0	0	0	0	0
1757	Tanapox virus	0	0	0	0	0	0	0	0	0
1758	Tanapox virus	0	0	0	0	0	0	0	0	0
1759	Tanapox virus	0	0	0	0	0	0	0	0	0
1760	Tanapox virus	0	0	0	0	0	0	0	0	0
1761	Tanapox virus	0	0	0	0	0	0	0	0	0
1762	Tanapox virus	0	0	0	0	0	0	0	0	0
1763	Tanapox virus	0	0	0	0	0	0	0	0	0
1764	Tanapox virus	0	0	0	0	0	0	0	0	0
1765	Tanapox virus	0	0	0	0	0	0	0	0	0
1766	Tanapox virus	0	0	0	0	0	0	0	0	0
1767	Tanapox virus	0	0	0	0	0	0	0	0	0
1768	Tanapox virus	0	0	0	0	0	0	0	0	0
1769	Tanapox virus	0	0	0	0	0	0	0	0	0
1770	Tanapox virus	0	0	0	0	0	0	0	0	0
1771	Tanapox virus	0	0	0	0	0	0	0	0	0
1772	Tanapox virus	1	0	0	0	0	0	0	0	0
1773	Tanapox virus	0	0	0	0	0	0	0	0	0
1774	Tanapox virus	0	0	0	0	0	0	0	0	0
1775	Tanapox virus	0	0	0	0	0	0	0	0	0
1776	Tanapox virus	1	0	0	0	0	0	0	0	0
1777	Tanapox virus	0	0	0	0	0	0	0	0	0
1778	Tanapox virus	0	0	0	0	0	0	0	0	0
1779	Tanapox virus	0	0	0	0	0	0	0	0	0
1780	Tanapox virus	0	0	0	0	0	0	0	0	0
1781	Tanapox virus	0	0	0	0	0	0	0	0	0
1782	Tanapox virus	0	0	0	0	0	0	0	0	0
1783	Tanapox virus	0	0	0	0	0	0	0	0	0
1784	Tanapox virus	0	0	0	0	0	0	0	0	0
1785	Tanapox virus	0	0	0	0	0	0	0	0	0
1786	Tanapox virus	0	0	0	0	0	0	0	0	0
1787	Tanapox virus	0	0	0	0	0	0	0	0	0
1788	Tanapox virus	0	0	0	0	0	0	0	0	0
1789	Tanapox virus	0	0	0	0	0	0	0	0	0
1790	Tanapox virus	0	0	0	0	0	0	0	0	0
1791	Tanapox virus	0	0	0	0	0	0	0	0	0
1792	Tanapox virus	0	0	0	0	0	0	0	0	0
1793	Tanapox virus	0	0	0	0	0	0	0	0	0
1794	Tanapox virus	0	0	0	0	0	0	0	0	0
1795	Tanapox virus	0	0	0	0	0	0	0	0	0
1796	Tanapox virus	0	0	0	0	0	0	0	0	0
1797	Tanapox virus	0	0	0	0	0	0	0	0	0
1798	Tanapox virus	0	0	0	0	0	0	0	0	0
1799	Tanapox virus	0	0	0	0	0	0	0	0	0
1800	Tanapox virus	0	0	0	0	0	0	0	0	0
1801	Tanapox virus	0	0	0	0	0	0	0	0	0
1802	Tanapox virus	0	0	0	0	0	0	0	0	0
1803	Tanapox virus	0	0	0	0	0	0	0	0	0
1804	Tanapox virus	0	0	0	0	0	0	0	0	0
1805	Tanapox virus	0	0	0	0	0	0	0	0	0
1806	Tanapox virus	0	0	0	0	0	0	0	0	0
1807	Tanapox virus	0	0	0	0	0	0	0	0	0
1808	Tanapox virus	0	0	0	0	0	0	0	0	0
1809	Tanapox virus	0	0	0	0	0	0	0	0	0
1810	Tanapox virus	0	0	0	0	0	0	0	0	0
1811	Tanapox virus	0	0	0	0	0	0	0	0	0
1812	Tanapox virus	0	0	0	0	0	0	0	0	0
1813	Tanapox virus	0	0	0	0	0	0	0	0	0
1814	Tanapox virus	0	0	0	0	0	0	0	0	0
1815	Tanapox virus	0	0	0	0	0	0	0	0	0
1816	Tanapox virus	0	0	0	0	0	0	0	0	0
1817	Tanapox virus	0	0	0	0	0	0	0	0	0
1818	Tanapox virus	0	0	0	0	0	0	0	0	0
1819	Tanapox virus	0	0	0	0	0	0	0	0	0
1820	Tanapox virus	0	0	0	0	0	0	0	0	0
1821	Tanapox virus	0	0	0	0	0	0	0	0	0
1822	Tanapox virus	0	0	0	0	0	0	0	0	0
1823	Tanapox virus	0	0	0	0	0	0	0	0	0
1824	Tanapox virus	0	0	0	0	0	0	0	0	0
1825	Tanapox virus	0	0	0	0	0	0	0	0	0
1826	Tanapox virus	0	0	0	0	0	0	0	0	0
1827	Tanapox virus	0	0	0	0	0	0	0	0	0
1828	Tanapox virus	0	0	0	0	0	0	0	0	0
1829	Tanapox virus	0	0	0	0	0	0	0	0	0
1830	Tanapox virus	0	0	0	0	0	0	0	0	0
1831	Tanapox virus	0	0	0	0	0	0	0	0	0
1832	Tanapox virus	0	0	0	0	0	0	0	0	0
1833	Tanapox virus	0	0	0	0	0	0	0	0	0
1834	Tanapox virus	0	0	0	0	0	0	0	0	0
1835	Tanapox virus	0	0	0	1	0	0	0	0	0
1836	Tanapox virus	0	0	0	0	0	0	0	0	0
1837	Tanapox virus	0	0	0	0	0	0	0	0	0
1838	Tanapox virus	0	0	0	0	0	0	0	0	0
1839	Tanapox virus	0	0	0	0	0	0	0	0	0
1840	Tanapox virus	0	0	0	1	0	0	0	0	0
1841	Tanapox virus	0	0	0	0	0	0	0	0	0
1842	Tanapox virus	0	0	0	0	0	0	0	0	0
1843	Tanapox virus	0	0	0	0	0	0	0	0	0
1844	Tanapox virus	0	0	0	0	0	0	0	0	0
1845	Tanapox virus	0	1	0	0	0	0	0	0	0
1846	Tanapox virus	0	0	0	0	0	0	0	0	0
1847	Tanapox virus	0	0	0	0	0	0	0	0	0
1848	Tanapox virus	0	0	0	0	0	0	0	0	0
1849	Tanapox virus	0	0	0	0	0	0	0	0	0
1850	Tanapox virus	0	0	0	0	0	0	0	0	0
1851	Tanapox virus	0	0	0	0	0	0	0	0	0
1852	Tanapox virus	0	0	0	0	0	0	0	0	0
1853	Tanapox virus	0	0	0	0	0	0	0	0	0
1854	Tanapox virus	0	0	0	0	0	0	0	0	0
1855	Tanapox virus	0	0	0	0	0	0	0	0	0
1856	Tanapox virus	0	0	0	0	0	0	0	0	0
1857	Tanapox virus	0	0	0	0	0	0	0	0	0
1858	Tanapox virus	0	1	0	0	0	0	0	0	0
1859	Tanapox virus	0	0	0	0	0	0	0	0	0
1860	Tanapox virus	0	0	0	0	0	0	0	0	0
1861	Tanapox virus	0	0	1	0	0	0	0	0	0
1862	Tanapox virus	0	0	0	0	0	0	0	0	0
1863	Tanapox virus	0	0	0	0	0	0	0	0	0
1864	Tanapox virus	0	0	0	0	0	0	0	0	0
1865	Tanapox virus	0	0	0	0	0	0	0	0	0
1866	Tanapox virus	0	0	0	0	0	0	0	0	0
1867	Tanapox virus	0	0	0	0	0	0	0	0	0
1868	Tanapox virus	0	0	0	0	0	0	0	0	0
1869	Tanapox virus	0	0	0	0	0	0	0	0	0
1870	Tanapox virus	0	0	0	1	0	0	0	0	0
1871	Tanapox virus	0	0	0	0	0	0	0	0	0
1872	Tanapox virus	0	0	0	0	0	0	0	0	0
1873	Tanapox virus	0	0	0	0	0	0	0	0	0
1874	Tanapox virus	0	0	0	0	0	0	0	0	0
1875	Tanapox virus	0	0	1	0	0	0	0	0	0
1876	Tanapox virus	0	0	0	1	0	0	0	0	0
1877	Tanapox virus	0	0	0	0	0	0	0	0	0
1878	Tanapox virus	0	0	0	0	0	0	0	0	0
1879	Tanapox virus	0	0	0	0	0	0	0	0	0
1880	Tanapox virus	0	0	0	0	0	0	0	0	0
1881	Tanapox virus	0	1	0	0	0	0	0	0	0
1882	Tanapox virus	0	0	0	0	0	0	0	0	0
1883	Tanapox virus	0	0	0	0	0	0	0	0	0
1884	Tanapox virus	0	0	0	0	0	0	0	0	0
1885	Tanapox virus	0	0	1	0	0	0	0	0	0
1886	Tanapox virus	0	0	0	0	0	0	0	0	0
1887	Tanapox virus	0	0	0	0	0	0	0	0	0
1888	Tanapox virus	0	0	0	0	0	0	0	0	0
1889	Tanapox virus	0	0	0	0	0	0	0	0	0
1890	Tanapox virus	0	0	0	0	0	0	0	0	0
1891	Tanapox virus	0	1	0	0	0	0	0	0	0
1892	Tanapox virus	0	0	0	0	0	0	0	0	0
1893	Tanapox virus	0	0	0	0	0	0	0	0	0
1894	Tanapox virus	0	0	0	0	0	0	0	0	0
1895	Tanapox virus	0	0	0	0	0	0	0	0	0
1896	Tanapox virus	0	0	0	0	0	0	0	0	0
1897	Tanapox virus	0	0	0	0	0	0	0	0	0
1898	Tanapox virus	0	0	0	0	0	0	0	0	0
1899	Tanapox virus	0	0	0	0	0	0	0	0	0
1900	Tanapox virus	0	0	0	0	0	0	0	0	0
1901	Tanapox virus	0	0	0	0	0	0	0	0	0
1902	Tanapox virus	0	0	0	0	0	0	0	0	0
1903	Tanapox virus	0	0	0	0	0	0	0	0	0
1904	Tanapox virus	0	0	0	0	0	0	0	0	0
1905	Tanapox virus	0	0	0	0	0	0	0	0	0
1906	Tanapox virus	0	0	0	0	0	0	0	0	0
1907	Tanapox virus	0	0	0	0	0	0	0	0	0
1908	Tanapox virus	0	0	0	0	0	0	0	0	0
1909	Tanapox virus	0	0	0	0	0	0	0	0	0
1910	Tanapox virus	0	0	0	0	0	0	0	0	0
1911	Tanapox virus	0	0	0	0	0	0	0	0	0
1912	Tanapox virus	0	0	0	0	0	0	0	0	0
1913	Tanapox virus	0	0	0	0	0	0	0	0	0
1914	Tanapox virus	0	0	0	0	0	0	0	0	0
1915	Tanapox virus	0	0	0	0	0	0	0	0	0
1916	Tanapox virus	0	0	0	0	0	0	0	0	0
1917	Tanapox virus	0	0	0	0	0	0	0	0	0
1918	Tanapox virus	0	0	0	0	0	0	0	0	0
1919	Tanapox virus	0	0	0	0	0	0	0	0	0
1920	Tanapox virus	0	1	0	0	0	0	0	0	0
1921	Tanapox virus	0	0	0	0	0	0	0	0	0
1922	Tanapox virus	0	0	0	0	0	0	0	0	0
1923	Tanapox virus	0	0	0	0	0	0	0	0	0
1924	Tanapox virus	0	0	0	0	0	0	0	0	0
1925	Tanapox virus	0	0	0	0	0	0	0	0	0
1926	Tanapox virus	0	0	0	0	0	0	0	0	0
1927	Tanapox virus	0	0	0	0	0	0	0	0	0
1928	Tanapox virus	0	0	0	0	0	0	0	0	0
1929	Tanapox virus	1	0	0	0	0	0	0	0	0
1930	Tanapox virus	0	0	0	0	0	0	0	0	0
1931	Tanapox virus	0	0	0	0	0	0	0	0	0
1932	Tanapox virus	0	0	0	0	0	0	0	0	0
1933	Tanapox virus	0	0	0	0	0	0	0	0	0
1934	Tanapox virus	0	0	0	0	0	0	0	0	0
1935	Tanapox virus	0	0	0	0	0	0	0	0	0
1936	Tanapox virus	0	0	0	0	0	1	0	0	0
1937	Tanapox virus	0	0	0	0	0	0	0	0	0
1938	Tanapox virus	0	0	0	0	0	0	0	0	0
1939	Tanapox virus	0	0	0	0	0	0	0	0	0
1940	Tanapox virus	0	0	0	0	0	0	0	0	0
1941	Tanapox virus	0	0	0	0	0	0	0	0	0
1942	Tanapox virus	0	0	0	0	0	0	0	0	0
1943	Tanapox virus	0	0	0	0	0	0	0	0	0
1944	Tanapox virus	0	0	0	0	0	0	0	0	0
1945	Tanapox virus	0	0	0	0	0	0	0	0	0
1946	Tanapox virus	0	0	0	0	0	0	0	0	0
1947	Tanapox virus	0	0	0	0	0	0	0	1	0
1948	Tanapox virus	0	0	0	0	0	0	0	0	0
1949	Tanapox virus	0	0	0	0	0	0	0	0	0
1950	Tanapox virus	0	0	0	0	0	0	0	0	0
1951	Tanapox virus	0	0	0	0	0	0	0	0	0
1952	Tanapox virus	0	0	0	0	0	0	0	0	0
1953	Tanapox virus	0	0	0	0	0	0	0	0	0
1954	Tanapox virus	0	1	0	0	0	0	0	0	0
1955	Tanapox virus	0	0	0	0	0	0	0	0	0
1956	Tanapox virus	0	0	0	0	0	0	0	0	0
1957	Tanapox virus	0	0	0	0	0	0	0	0	0
1958	Tanapox virus	0	0	0	0	0	0	0	0	0
1959	Tanapox virus	0	0	0	0	0	0	0	0	0
1960	Tanapox virus	0	0	0	0	0	0	0	0	0
1961	Tanapox virus	0	0	0	0	0	0	0	0	0
1962	Tanapox virus	0	0	0	0	0	0	0	0	0
1963	Tanapox virus	0	0	0	0	0	0	0	0	0
1964	Tanapox virus	0	0	0	0	0	0	0	0	0
1965	Tanapox virus	0	0	1	0	0	0	0	0	0
1966	Tanapox virus	0	0	0	0	0	0	0	0	0
1967	Tanapox virus	0	0	0	0	0	0	0	0	0
1968	Tanapox virus	0	0	0	0	0	0	0	0	0
1969	Tanapox virus	0	0	0	0	0	0	0	0	0
1970	Tanapox virus	0	0	0	0	0	0	0	0	0
1971	Tanapox virus	0	0	0	0	0	0	0	0	0
1972	Tanapox virus	0	0	0	0	0	0	0	0	0
1973	Tanapox virus	0	0	0	0	0	0	0	0	0
1974	Tanapox virus	0	0	0	0	0	0	0	0	0
1975	Tanapox virus	0	0	0	0	0	0	0	0	0
1976	Tanapox virus	0	0	0	0	0	0	0	0	0
1977	Tanapox virus	0	0	0	0	0	0	0	0	0
1978	Tanapox virus	0	0	0	0	0	0	0	0	0
1979	Tanapox virus	0	0	0	0	0	0	0	0	0
1980	Tanapox virus	0	0	0	0	0	0	0	0	0
1981	Tanapox virus	0	0	0	0	0	0	0	0	0
1982	Tanapox virus	0	0	0	0	0	0	0	0	0
1983	Tanapox virus	0	0	0	0	0	0	0	0	0
1984	Tanapox virus	0	0	0	0	0	0	0	0	0
1985	Tanapox virus	0	0	0	0	0	0	0	0	0
1986	Tanapox virus	0	0	0	0	0	0	0	0	0
1987	Tanapox virus	0	0	0	0	0	0	0	0	0
1988	Tanapox virus	0	0	0	0	0	0	0	0	0
1989	Tanapox virus	1	0	0	0	0	0	0	0	0
1990	Tanapox virus	0	0	0	0	0	0	0	0	0
1991	Tanapox virus	0	0	0	0	0	0	0	0	0
1992	Tanapox virus	0	0	0	0	0	0	0	0	0
1993	Tanapox virus	0	0	0	0	0	0	0	0	0
1994	Tanapox virus	0	0	0	0	0	0	0	0	0
1995	Tanapox virus	0	0	0	0	0	0	0	0	0
1996	Tanapox virus	0	1	0	0	0	0	0	0	0
1997	Tanapox virus	0	0	0	0	0	0	0	0	0
1998	Tanapox virus	0	0	0	0	0	0	0	0	0
[truncated: 113,755 more rows]
